# Supplementary material for: HIV restriction factor APOBEC3G binds in multiple steps and conformations to search and deaminate single-stranded DNA
Source: eLife. 2019 Dec 18;8:e52649. doi: 10.7554/eLife.52649 (PMC6946564; doi:10.7554/eLife.52649)
Supplement: Source code 1. [file elife-52649-code1.zip]

Archive with 30 entries (29 files):
- UTC-master/
- UTC-master/CameraPanel.png
- UTC-master/CameraView.png
- UTC-master/ChartPanel.c
- UTC-master/ChartPanel.h
- UTC-master/ChartPanel.uir
- UTC-master/Extension_timePanel.png
- UTC-master/MainPanel.png
- UTC-master/MultiPanel.c
- UTC-master/MultiPanel.cws
- UTC-master/MultiPanel.h
- UTC-master/MultiPanel.prj
- UTC-master/MultiPanel.uir
- UTC-master/MultiPanel_dbg.exe
- UTC-master/PanelEvsT.h
- UTC-master/PanelEvsT.uir
- UTC-master/README.md
- UTC-master/UTC v1
- UTC-master/UTC v1.c
- UTC-master/UTC v1.cdb
- UTC-master/UTC v1.cws
- UTC-master/UTC v1.h
- UTC-master/UTC v1.prj
- UTC-master/UTC v1.uir
- UTC-master/UTC v1~cvi020416.c
- UTC-master/UTC v1~cvi140736.c
- UTC-master/UTC v1~cvi155730.uir
- UTC-master/UTC v1~cvi171752.prj
- UTC-master/UTC2017.png
- UTC-master/icon.ico
