# Supplementary material for: HIV restriction factor APOBEC3G binds in multiple steps and conformations to search and deaminate single-stranded DNA
Source: eLife. 2019 Dec 18;8:e52649. doi: 10.7554/eLife.52649 (PMC6946564; doi:10.7554/eLife.52649)
Supplement: Source code 1. [file elife-52649-code1.zip › UTC-master/PanelEvsT.h]

/**************************************************************************/
/* LabWindows/CVI User Interface Resource (UIR) Include File              */
/*                                                                        */
/* WARNING: Do not add to, delete from, or otherwise modify the contents  */
/*          of this include file.                                         */
/**************************************************************************/

#include <userint.h>

#ifdef __cplusplus
    extern "C" {
#endif

     /* Panels and Controls: */

#define  PANELXVT                         1
#define  PANELXVT_GRAPH                   2       /* control type: graph, callback function: (none) */
#define  PANELXVT_EXITEVSTPANEL           3       /* control type: command, callback function: ExtvsTimeExit */


     /* Control Arrays: */

          /* (no control arrays in the resource file) */


     /* Menu Bars, Menus, and Menu Items: */

          /* (no menu bars in the resource file) */


     /* Callback Prototypes: */

int  CVICALLBACK ExtvsTimeExit(int panel, int control, int event, void *callbackData, int eventData1, int eventData2);


#ifdef __cplusplus
    }
#endif
