# Supplementary material for: HIV restriction factor APOBEC3G binds in multiple steps and conformations to search and deaminate single-stranded DNA
Source: eLife. 2019 Dec 18;8:e52649. doi: 10.7554/eLife.52649 (PMC6946564; doi:10.7554/eLife.52649)
Supplement: Source code 1. [file elife-52649-code1.zip › UTC-master/UTC v1~cvi171752.prj]

[Project Header]
Version = 1201
Pathname = "/c/Users/Nabuan/Dropbox/UTC v1/UTC v1.prj"
Project Label = "Ins v2013.1"
CVI Dir = "/c/program files (x86)/national instruments/cvi2012"
CVI Shared Dir = "/C/Program Files (x86)/National Instruments/Shared/CVI"
CVI Pub Local Dir = "/C/ProgramData/National Instruments/CVI2012"
CVI Pub Global Dir = "/C/ProgramData/National Instruments/CVI"
IVI Standard Root Dir = "/C/Program Files (x86)/IVI Foundation/IVI"
VXIplug&play Framework Dir = "/C/Program Files (x86)/IVI Foundation/VISA/winnt"
IVI Standard Root 64-bit Dir = "/C/Program Files/IVI Foundation/IVI"
VXIplug&play Framework 64-bit Dir = "/C/Program Files/IVI Foundation/VISA/win64"
Number of Files = 3
Target Type = "Executable"
Flags = 2064
Copied From Locked InstrDrv Directory = False
Copied from VXIPNP Directory = False
Locked InstrDrv Name = ""
Don't Display Deploy InstrDrv Dialog = False

[File 0001]
File Type = "CSource"
Res Id = 1
Path Is Rel = True
Path Rel To = "Project"
Path Rel Path = "UTC v1.c"
Path = "/c/Users/Nabuan/Dropbox/UTC v1/UTC v1.c"
Exclude = False
Compile Into Object File = False
Project Flags = 0
Folder = "Source Files"

[File 0002]
File Type = "Include"
Res Id = 2
Path Is Rel = True
Path Rel To = "Project"
Path Rel Path = "UTC v1.h"
Path = "/c/Users/Nabuan/Dropbox/UTC v1/UTC v1.h"
Exclude = False
Project Flags = 0
Folder = "Include Files"

[File 0003]
File Type = "User Interface Resource"
Res Id = 3
Path Is Rel = True
Path Rel To = "Project"
Path Rel Path = "UTC v1.uir"
Path = "/c/Users/Nabuan/Dropbox/UTC v1/UTC v1.uir"
Exclude = False
Project Flags = 0
Folder = "User Interface Files"

[Folders]
Instrument Files Folder Not Added Yet = True
Library Files Folder Not Added Yet = True
Folder 0 = "Source Files"
Folder 1 = "Include Files"
Folder 2 = "User Interface Files"

[Custom Build Configs]
Num Custom Build Configs = 0

[Default Build Config Debug]
Config Name = "Debug"
Is 64-Bit = False
Is Release = False
Default Calling Convention = "cdecl"
Uninitialized Locals Compile Warning = "Aggressive"
Require Prototypes = True
Require Return Values = True
Enable Pointer Mismatch Warning = False
Enable Unreachable Code Warning = False
Enable Unreferenced Identifiers Warning = False
Enable Assignment In Conditional Warning = False
Enable C99 Extensions = True
Stack Size = 250000
Image Base Address = 4194304
Image Base Address x64 = 4194304
Compiler Defines = "/DWIN32_LEAN_AND_MEAN"
Sign = False
Sign Store = ""
Sign Certificate = ""
Sign Timestamp URL = ""
Sign URL = ""
Manifest Embed = False
Icon File Is Rel = True
Icon File Rel To = "Project"
Icon File Rel Path = "icon.ico"
Icon File = "/c/Users/Nabuan/Dropbox/UTC v1/icon.ico"
Application Title = "UTC "
DLL Import Library Choice = "Gen Lib For Current Mode"
Use IVI Subdirectories for Import Libraries = False
Use VXIPNP Subdirectories for Import Libraries = False
Use Dflt Import Lib Base Name = True
Where to Copy DLL = "Do not copy"
Custom Directory to Copy DLL Is Rel = False
Custom Directory to Copy DLL = ""
Generate Source Documentation = "None"
Runtime Support = "Full Runtime Support"
Runtime Binding = "Shared"
Embed Project .UIRs = False
Generate Map File = False
Create Console Application = False
Using LoadExternalModule = False
DLL Exports = "Include File Symbols"
Register ActiveX Server = False
Numeric File Version = "1,0,0,0"
Numeric Prod Version = "1,0,0,0"
Comments = "Created by Nabuan Naufer"
Comments Ex = "Created by Nabuan Naufer"
Company Name = "Williams Lab - Northeastern University"
Company Name Ex = "Williams Lab - Northeastern University"
File Version = "1.0"
File Version Ex = "%f1.%f2"
Legal Copyright = "Copyright � Northeastern University 2013"
Legal Copyright Ex = "Copyright � %company %Y"
Legal Trademarks = ""
Legal Trademarks Ex = ""
Private Build = ""
Private Build Ex = ""
Product Version = "1.0"
Product Version Ex = "%p1.%p2"
Special Build = ""
Special Build Ex = ""
Add Type Lib To DLL = False
Include Type Lib Help Links = False
TLB Help Style = "HLP"
Type Lib FP File Is Rel = False
Type Lib FP File = ""

[Default Build Config Release]
Config Name = "Release"
Is 64-Bit = False
Is Release = True
Default Calling Convention = "cdecl"
Uninitialized Locals Compile Warning = "Aggressive"
Require Prototypes = True
Require Return Values = True
Enable Pointer Mismatch Warning = False
Enable Unreachable Code Warning = False
Enable Unreferenced Identifiers Warning = False
Enable Assignment In Conditional Warning = False
Enable C99 Extensions = True
Stack Size = 250000
Image Base Address = 4194304
Image Base Address x64 = 4194304
Compiler Defines = "/DWIN32_LEAN_AND_MEAN"
Sign = False
Sign Store = ""
Sign Certificate = ""
Sign Timestamp URL = ""
Sign URL = ""
Manifest Embed = False
Icon File Is Rel = False
Icon File = ""
Application Title = ""
DLL Import Library Choice = "Gen Lib For Current Mode"
Use IVI Subdirectories for Import Libraries = False
Use VXIPNP Subdirectories for Import Libraries = False
Use Dflt Import Lib Base Name = True
Where to Copy DLL = "Do not copy"
Custom Directory to Copy DLL Is Rel = False
Custom Directory to Copy DLL = ""
Generate Source Documentation = "None"
Runtime Support = "Full Runtime Support"
Runtime Binding = "Shared"
Embed Project .UIRs = False
Generate Map File = False
Create Console Application = False
Using LoadExternalModule = False
DLL Exports = "Include File Symbols"
Register ActiveX Server = False
Add Type Lib To DLL = False
Include Type Lib Help Links = False
TLB Help Style = "HLP"
Type Lib FP File Is Rel = False
Type Lib FP File = ""

[Default Build Config Debug64]
Config Name = "Debug64"
Is 64-Bit = True
Is Release = False
Default Calling Convention = "cdecl"
Uninitialized Locals Compile Warning = "Aggressive"
Require Prototypes = True
Require Return Values = True
Enable Pointer Mismatch Warning = False
Enable Unreachable Code Warning = False
Enable Unreferenced Identifiers Warning = False
Enable Assignment In Conditional Warning = False
Enable C99 Extensions = True
Stack Size = 250000
Image Base Address = 4194304
Image Base Address x64 = 4194304
Compiler Defines = "/DWIN32_LEAN_AND_MEAN"
Sign = False
Sign Store = ""
Sign Certificate = ""
Sign Timestamp URL = ""
Sign URL = ""
Manifest Embed = False
Icon File Is Rel = False
Icon File = ""
Application Title = ""
DLL Import Library Choice = "Gen Lib For Current Mode"
Use IVI Subdirectories for Import Libraries = False
Use VXIPNP Subdirectories for Import Libraries = False
Use Dflt Import Lib Base Name = True
Where to Copy DLL = "Do not copy"
Custom Directory to Copy DLL Is Rel = False
Custom Directory to Copy DLL = ""
Generate Source Documentation = "None"
Runtime Support = "Full Runtime Support"
Runtime Binding = "Shared"
Embed Project .UIRs = False
Generate Map File = False
Create Console Application = False
Using LoadExternalModule = False
DLL Exports = "Include File Symbols"
Register ActiveX Server = False
Add Type Lib To DLL = False
Include Type Lib Help Links = False
TLB Help Style = "HLP"
Type Lib FP File Is Rel = False
Type Lib FP File = ""

[Default Build Config Release64]
Config Name = "Release64"
Is 64-Bit = True
Is Release = True
Default Calling Convention = "cdecl"
Uninitialized Locals Compile Warning = "Aggressive"
Require Prototypes = True
Require Return Values = True
Enable Pointer Mismatch Warning = False
Enable Unreachable Code Warning = False
Enable Unreferenced Identifiers Warning = False
Enable Assignment In Conditional Warning = False
Enable C99 Extensions = True
Stack Size = 250000
Image Base Address = 4194304
Image Base Address x64 = 4194304
Compiler Defines = "/DWIN32_LEAN_AND_MEAN"
Sign = False
Sign Store = ""
Sign Certificate = ""
Sign Timestamp URL = ""
Sign URL = ""
Manifest Embed = False
Icon File Is Rel = False
Icon File = ""
Application Title = ""
DLL Import Library Choice = "Gen Lib For Current Mode"
Use IVI Subdirectories for Import Libraries = False
Use VXIPNP Subdirectories for Import Libraries = False
Use Dflt Import Lib Base Name = True
Where to Copy DLL = "Do not copy"
Custom Directory to Copy DLL Is Rel = False
Custom Directory to Copy DLL = ""
Generate Source Documentation = "None"
Runtime Support = "Full Runtime Support"
Runtime Binding = "Shared"
Embed Project .UIRs = False
Generate Map File = False
Create Console Application = False
Using LoadExternalModule = False
DLL Exports = "Include File Symbols"
Register ActiveX Server = False
Add Type Lib To DLL = False
Include Type Lib Help Links = False
TLB Help Style = "HLP"
Type Lib FP File Is Rel = False
Type Lib FP File = ""

[Compiler Options]
Default Calling Convention = "cdecl"
Require Prototypes = True
Require Return Values = True
Enable Pointer Mismatch Warning = False
Enable Unreachable Code Warning = False
Enable Unreferenced Identifiers Warning = False
Enable Assignment In Conditional Warning = False
O Option Compatible With 5.0 = False
Enable C99 Extensions = True
Uninitialized Locals Compile Warning = "Aggressive"
Precompile Prefix Header = False
Prefix Header File = ""

[Run Options]
Stack Size = 250000
Image Base Address = 4194304
Image Base Address x64 = 4194304

[Compiler Defines]
Compiler Defines = "/DWIN32_LEAN_AND_MEAN"

[Include Paths]
Include Path 1 Is Rel = True
Include Path 1 Rel To = "Project"
Include Path 1 Rel Path = "../../../../Program Files/Melles Griot/MelHost"
Include Path 1 = "/c/Program Files/Melles Griot/MelHost"

[Create Executable]
Executable File_Debug Is Rel = True
Executable File_Debug Rel To = "Project"
Executable File_Debug Rel Path = "UTC v1.exe"
Executable File_Debug = "/c/Users/Nabuan/Dropbox/UTC v1/UTC v1.exe"
Executable File_Release Is Rel = True
Executable File_Release Rel To = "Project"
Executable File_Release Rel Path = "instrument v2013.exe"
Executable File_Release = "/c/Users/Nabuan/Dropbox/UTC v1/instrument v2013.exe"
Executable File_Debug64 Is Rel = True
Executable File_Debug64 Rel To = "Project"
Executable File_Debug64 Rel Path = "instrument v2013.exe"
Executable File_Debug64 = "/c/Users/Nabuan/Dropbox/UTC v1/instrument v2013.exe"
Executable File_Release64 Is Rel = True
Executable File_Release64 Rel To = "Project"
Executable File_Release64 Rel Path = "instrument v2013.exe"
Executable File_Release64 = "/c/Users/Nabuan/Dropbox/UTC v1/instrument v2013.exe"
Icon File Is Rel = False
Icon File = ""
Application Title = ""
DLL Exports = "Include File Symbols"
DLL Import Library Choice = "Gen Lib For Current Mode"
Use IVI Subdirectories for Import Libraries = False
Use VXIPNP Subdirectories for Import Libraries = False
Use Dflt Import Lib Base Name = True
Where to Copy DLL = "Do not copy"
Custom Directory to Copy DLL Is Rel = False
Custom Directory to Copy DLL = ""
Generate Source Documentation = "None"
Add Type Lib To DLL = False
Include Type Lib Help Links = False
TLB Help Style = "HLP"
Type Lib FP File Is Rel = False
Type Lib FP File = ""
Type Lib Guid = ""
Runtime Support = "Full Runtime Support"
Instrument Driver Support Only = False
Embed Project .UIRs = False
Generate Map File = False

[External Compiler Support]
UIR Callbacks File Option = 0
Using LoadExternalModule = False
Create Project Symbols File = True
UIR Callbacks Obj File Is Rel = False
UIR Callbacks Obj File = ""
Project Symbols H File Is Rel = False
Project Symbols H File = ""
Project Symbols Obj File Is Rel = False
Project Symbols Obj File = ""

[ActiveX Server Options]
Specification File Is Rel = False
Specification File = ""
Source File Is Rel = False
Source File = ""
Include File Is Rel = False
Include File = ""
IDL File Is Rel = False
IDL File = ""
Register ActiveX Server = False

[Signing Info]
Sign = False
Sign Debug Build = False
Store = ""
Certificate = ""
Timestamp URL = ""
URL = ""

[Manifest Info]
Embed = False

[tpcSection]
tpcEnabled = 0
tpcOverrideEnvironment = 0
tpcEnabled x64 = 0
tpcOverrideEnvironment x64 = 0
