# Supplementary material for: HIV restriction factor APOBEC3G binds in multiple steps and conformations to search and deaminate single-stranded DNA
Source: eLife. 2019 Dec 18;8:e52649. doi: 10.7554/eLife.52649 (PMC6946564; doi:10.7554/eLife.52649)
Supplement: Source code 2. [file elife-52649-code2.zip]

Archive with 30 entries (29 files):
- Fexta2016-master/
- Fexta2016-master/AnalayzeData.m
- Fexta2016-master/Baseline.m
- Fexta2016-master/DNA splash.png
- Fexta2016-master/DoubleExponential.m
- Fexta2016-master/Fexta2017.prj
- Fexta2016-master/ForceMidpoint.m
- Fexta2016-master/Gui.png
- Fexta2016-master/OverLap.m
- Fexta2016-master/README.md
- Fexta2016-master/SaveData.m
- Fexta2016-master/SeperateForce.m
- Fexta2016-master/SingleExponential.m
- Fexta2016-master/StiffnessText.m
- Fexta2016-master/calibForce.m
- Fexta2016-master/correctStiffness.m
- Fexta2016-master/findStiffness.m
- Fexta2016-master/findStiffnessFit.m
- Fexta2016-master/gui.fig
- Fexta2016-master/gui.m
- Fexta2016-master/help.docx
- Fexta2016-master/help.pdf
- Fexta2016-master/main.m
- Fexta2016-master/midpointcurve.m
- Fexta2016-master/plotyytest.m
- Fexta2016-master/reshapeData.m
- Fexta2016-master/stiffnessFit.m
- Fexta2016-master/test.m
- Fexta2016-master/test2.m
- Fexta2016-master/wlcFit.m
