# Supplementary material for: HIV restriction factor APOBEC3G binds in multiple steps and conformations to search and deaminate single-stranded DNA
Source: eLife. 2019 Dec 18;8:e52649. doi: 10.7554/eLife.52649 (PMC6946564; doi:10.7554/eLife.52649)
Supplement: Source code 2. [file elife-52649-code2.zip › Fexta2016-master/AnalayzeData.m]

function [Force,extension] = AnalayzeData(bp,Fdata,extdata,calibration,baseline,bL,p,xoffset) 


Fdata(1,:)=Fdata(1,:)-bL(1);
Fdata(2,:)=Fdata(2,:)-bL(2);
extdata=1000.*extdata./bp;


Fdata=calibration.*mean(Fdata) + baseline;
extdata=correctStiffness(p,extdata,Fdata,bp,0);

extdata=extdata+xoffset;


extension=extdata;

Force=Fdata;
end
