# Supplementary material for: HIV restriction factor APOBEC3G binds in multiple steps and conformations to search and deaminate single-stranded DNA
Source: eLife. 2019 Dec 18;8:e52649. doi: 10.7554/eLife.52649 (PMC6946564; doi:10.7554/eLife.52649)
Supplement: Source code 2. [file elife-52649-code2.zip › Fexta2016-master/findStiffnessFit.m]

function p= findStiffnessFit(calibration,stiffFile,stiffOrder)


n=find(all(stiffFile==0,2));

ext(1,:)=stiffFile((1:n-1),2);
Fext(1,:)=stiffFile((1:n-1),3); 
Fext(2,:)=stiffFile((1:n-1),6);
Fext=calibration*mean(Fext);


maxm=find(Fext==max(Fext));
minm=find(-Fext==max(-Fext));
Fext1=Fext(minm:maxm);
ext1=ext(minm:maxm);

p=polyfit(Fext1,ext1,stiffOrder)
