# Supplementary material for: HIV restriction factor APOBEC3G binds in multiple steps and conformations to search and deaminate single-stranded DNA
Source: eLife. 2019 Dec 18;8:e52649. doi: 10.7554/eLife.52649 (PMC6946564; doi:10.7554/eLife.52649)
Supplement: Source code 2. [file elife-52649-code2.zip › Fexta2016-master/gui.m]

function varargout = gui(varargin)


% GUI MATLAB code for gui.fig
%      GUI, by itself, creates a new GUI or raises the existing
%      singleton*.
%
%      H = GUI returns the handle to a new GUI or the handle to
%      the existing singleton*.
%
%      GUI('CALLBACK',hObject,eventData,handles,...) calls the local
%      function named CALLBACK in GUI.M with the given input arguments.
%
%      GUI('Property','Value',...) creates a new GUI or raises the
%      existing singleton*.  Starting from the left, property value pairs are
%      applied to the GUI before gui_OpeningFcn gets called.  An
%      unrecognized property name or invalid value makes property application
%      stop.  All inputs are passed to gui_OpeningFcn via varargin.
%
%      *See GUI Options on GUIDE's Tools menu.  Choose "GUI allows only one
%      instance to run (singleton)".
%
% See also: GUIDE, GUIDATA, GUIHANDLES

% Edit the above text to modify the response to help gui

% Last Modified by GUIDE v2.5 27-Oct-2016 15:29:59

% Begin initialization code - DO NOT EDIT
gui_Singleton = 1;
gui_State = struct('gui_Name',       mfilename, ...
                   'gui_Singleton',  gui_Singleton, ...
                   'gui_OpeningFcn', @gui_OpeningFcn, ...
                   'gui_OutputFcn',  @gui_OutputFcn, ...
                   'gui_LayoutFcn',  [] , ...
                   'gui_Callback',   []);
if nargin && ischar(varargin{1})
    gui_State.gui_Callback = str2func(varargin{1});
end

if nargout
    [varargout{1:nargout}] = gui_mainfcn(gui_State, varargin{:});
else
    gui_mainfcn(gui_State, varargin{:});
end

% End initialization code - DO NOT EDIT


% --- Executes just before gui is made visible.
function gui_OpeningFcn(hObject, eventdata, handles, varargin)
% This function has no output args, see OutputFcn.
% hObject    handle to figure
% eventdata  reserved - to be defined in a future version of MATLAB
% handles    structure with handles and user data (see GUIDATA)
% varargin   command line arguments to gui (see VARARGIN)

% Choose default command line output for gui
handles.output = hObject;

% Update handles structure
guidata(hObject, handles);

% UIWAIT makes gui wait for user response (see UIRESUME)
% uiwait(handles.figure1);

stiffflag=0;
handles.stiffflag=stiffflag;
handles.DataFileflag=0;
guidata(hObject, handles);
handles.FilterIndexData=0;
handles.DNAanalysedFlag=0;
guidata(hObject, handles);
cla(handles.DNA)


% --- Outputs from this function are returned to the command line.
function varargout = gui_OutputFcn(hObject, eventdata, handles) 
% varargout  cell array for returning output args (see VARARGOUT);
% hObject    handle to figure
% eventdata  reserved - to be defined in a future version of MATLAB
% handles    structure with handles and user data (see GUIDATA)

% Get default command line output from handles structure
varargout{1} = handles.output;

function pushbutton6_Callback(hObject, eventdata, handles)
handles.orgdir=pwd;
FilterIndexStiff=0;
[Fst,stpath,FilterIndexStiff] = uigetfile({'*.*','All Files(*.*)'}, 'provide the stiffness file ');

if(FilterIndexStiff==1)
st = strcat(stpath,Fst);
stiffFile=importdata(st);

handles.stiffflag;
stiffflag=1;
handles.stiffflag=stiffflag;
handles.stiffFile=stiffFile;
handles.newdir=stpath;
set(handles.stifftick,'value',1);
set(handles.display,'string','stiffness file was loaded');
handles.DNAanalysedFlag=0;
guidata(hObject, handles);
else
    
warndlg('Failed to load stiffness file')
end


% --- Executes on button press in pushbutton6.
function AnaDNA_Callback(hObject, eventdata, handles)
% % --- Executes on button press in AnaDNA.
stiffflag=handles.stiffflag;
if(stiffflag ==0)
%     
    warndlg('Please Load stiffness file')
else
 
cd(handles.newdir)

[F,PathName,fileFlagDNA] = uigetfile({'*.*','All Files(*.*)'}, 'Select your DNA File ');

handles.newdir=PathName;
if(fileFlagDNA==1)
handles.FilterIndexData=0;    
cla(handles.DNA)
   
b = strcat(PathName,F);

DNA=importdata(b);
n=find(all(DNA==0,2));
for(i=1:length(n))
    jj=n(i);
if(all(DNA(jj+1,:)==0))
DNA(jj+1,:)=[];
break;
end
end


n=n(1);
teDNA(1,:)=DNA((1:n-1),1);
xeDNA(1,:)=DNA((1:n-1),2);
feDNA(1,:)=DNA((1:n-1),3);
feDNA(2,:)=DNA((1:n-1),6);

trDNA(1,:)=DNA((n+1:end),1);
xrDNA(1,:)=DNA((n+1:end),2);
frDNA(1,:)=DNA((n+1:end),3);
frDNA(2,:)=DNA((n+1:end),6);

%write a condition to check if this column exist
img_ind_e(1,:)=DNA((1:n-1),9);
img_ind_r(1,:)=DNA((n+1:end),9);

handles.ret=xrDNA;
handles.Fret=frDNA;
 
feDNARaw=mean(feDNA);
Fexten=feDNA;
exten=xeDNA;
handles.feDNARaw=feDNARaw;
handles.teDNA=teDNA;
handles.RawXeDNA=xeDNA;
handles.RawXrDNA=xrDNA;
handles.RawFeDNA=feDNA;
handles.RawFrDNA=frDNA;
handles.DataFileflag=0;
handles.PathName=PathName;
handles.FilePartsDNA=F;
handles.ext = xeDNA;
handles.Fext1=feDNA(1,:);
handles.Fext2=feDNA(2,:);
guidata(hObject, handles);

tol_str=get(handles.tolerance,'string');
tol=str2double(tol_str);
stiffOrder=get(handles.stiffOrderstr,'val')
% stiffOrder=str2double(stiffOrder_str)
bp_str=get(handles.bp, 'string');
Salt_str=get(handles.midpoint, 'string');
SaltConc=str2double(Salt_str); 
if(SaltConc>250 || SaltConc<2.6)
    warndlg('Salt concentration is out of acceptable range')
    cd(handles.orgdir);
    return;
else
cd(handles.orgdir);    
Fmp=ForceMidpoint(SaltConc);
cd(handles.PathName);
FmpString=sprintf('Force Midpoint at %0.2f pN',Fmp); 
set(handles.display,'string',FmpString);
end
bp= str2double(bp_str); 
stiffFile = handles.stiffFile;
cd(handles.orgdir);
Fmp=ForceMidpoint(SaltConc);


[calibration,xoffset,blWLC,bL,stiffCoeff,EWLC,FWLC,minplat,maxplat]=main(bp,Fmp,feDNA,xeDNA,stiffFile,tol,stiffOrder);


[FeDNA,xeDNA]=AnalayzeData(bp,feDNA,xeDNA,calibration,blWLC,bL,stiffCoeff,xoffset);


set(handles.BL01,'string',num2str(bL(1)));
set(handles.BL02,'string',num2str(bL(2)));
set(handles.bLwlc,'string',num2str(blWLC));
set(handles.xOffset,'string',num2str(xoffset));
set(handles.cAlibration,'string',num2str(prod(calibration)));
set(handles.sTiffness,'string',num2str(1/stiffCoeff(stiffOrder)));

axes(handles.DNA);

plot(xeDNA,FeDNA,'ob','MarkerSize',4,'MarkerFaceColor','b');hold on
line([xeDNA(minplat),xeDNA(minplat)],[min(FeDNA),max(FeDNA)],'color','g','LineStyle',':','linewidth',3)
line([xeDNA(maxplat),xeDNA(maxplat)],[min(FeDNA),max(FeDNA)],'color','g','LineStyle',':','linewidth',3)
line([min(xeDNA),max(xeDNA)],[Fmp,Fmp],'color','m','LineStyle',':','linewidth',3)
xlabel('Extension (nm/bp)')
ylabel('Force (pN)')

grid on;

[FrDNA,xrDNA]=AnalayzeData(bp,frDNA,xrDNA,calibration,blWLC,bL,stiffCoeff,xoffset);
handles.calibration=calibration;
handles.calibrationORG=calibration;
handles.stiffOrderORG=stiffOrder;
handles.xoffset=xoffset;
handles.xoffsetORG=xoffset;
handles.baseline=blWLC;
handles.baselineORG=blWLC;
handles.bL=bL;
handles.stiffCoeff=stiffCoeff;
handles.stiffCoeffORG=stiffCoeff;
handles.DNAanalysedFlag=1;
% handles.stiffness=stiffness;
% handles.stiffnessORG=stiffness;

%%%%%%%pulling rate%%%%%%%%%%%%%%%%
pullingRate=mean( diff(bp.*xeDNA)./diff(teDNA));
pullingRateErr=std(diff(bp.*xeDNA)./diff(teDNA))/sqrt(length(diff(teDNA)));
pullRateString=sprintf('%0.2f +/- %0.2f',pullingRate,pullingRateErr);
set(handles.pullRate,'string',pullRateString);

[xrDNA,i]=sort(xrDNA);
FrDNA=FrDNA(i);
%%%%%%%%%%%%%%%%%%%%%%%%%%%%%%%%%%%%%
handles.xeDNA=xeDNA;
handles.xrDNA=xrDNA;
handles.FeDNA=FeDNA;
handles.FrDNA=FrDNA;
handles.basep=bp;
%handles.StiffnessData=StiffnessData;
handles.EWLC=EWLC;
handles.FWLC=FWLC;
handles.minplat=minplat;
handles.maxplat=maxplat;
handles.Fmp=Fmp;
guidata(hObject, handles);


axes(handles.DNA);
plot(xrDNA,FrDNA,'ob','MarkerSize',4);
plot(EWLC,FWLC,'r','linewidth',2)

ymax=max(max(handles.FeDNA))+5;
ymin=0;
xmax=max(xeDNA)+0.02;
xmin=min(xeDNA)-0.01;
axis([xmin xmax ymin ymax]);
set(handles.DNAtick,'value',1);

cd(handles.orgdir)
else
  warndlg('Failed to Load DNA only file')  
  cd(handles.orgdir)

end
%%%%%%%%%%%%%Auto Saving%%%%%%%%%%%%%%%%%%%%%%%%%%  

% xeDNA=handles.xeDNA;
% xrDNA=handles.xrDNA;
% FeDNA=handles.FeDNA;
% FrDNA=handles.FrDNA;


AutoSaveVal = get(handles.AutoSave, 'Value')
if(AutoSaveVal==1)
DNAonly=handles.FilePartsDNA;
[pathstr,DNAname,ext] = fileparts(DNAonly);
analyzedDNA= sprintf('%s-analyzed.txt',DNAname);
M=reshapeData([teDNA;xeDNA;FeDNA;img_ind_e],[trDNA;xrDNA;FrDNA;img_ind_r]);
cd(handles.PathName); 
dlmwrite(analyzedDNA,M,'delimiter','\t','newline','pc','precision',10)
set(handles.display,'string','Analyzed DNA Only File was saved');
cd(handles.orgdir)

end
end


function Legend_Callback(hObject, eventdata, handles)
% DNA only
% Data Only
% DNA and Data 
% Stiffness
% Raw Data - DNA only
% Raw Data - Data
% Raw Data - Stiffness
if(handles.DNAanalysedFlag==1)
xeDNA=handles.xeDNA;
xrDNA=handles.xrDNA;
FeDNA=handles.FeDNA;
FrDNA=handles.FrDNA;
end
%StiffnessData=handles.StiffnessData;

axes(handles.DNA);
val = get(hObject,'Value');


switch val
case 1
cla(handles.DNA)
display('DNAonly');
plot(xeDNA,FeDNA,'ob','MarkerSize',4,'MarkerFaceColor','b');hold on
plot(xrDNA,FrDNA,'ob','MarkerSize',4)

ymax=max(handles.FeDNA)+5;
ymin=0;
xmax=max(xeDNA)+0.02;
xmax=max(xeDNA)+0.02;
xmin=min(xeDNA)-0.01;
axis([xmin xmax ymin ymax]);
xlabel('Extension (nm/bp)')
ylabel('Force (pN)')
case 3
FeData=handles.FeData;
FrData=handles.FrData;
xeData=handles.xeData;
xrData=handles.xrData;   
    
cla(handles.DNA)
display('DNA and Data');
plot(xeDNA,FeDNA,'ob','MarkerSize',4,'MarkerFaceColor','b');hold on
plot(xrDNA,FrDNA,'ob','MarkerSize',4)
plot(xeData,FeData,'or','MarkerSize',4,'MarkerFaceColor','r');hold on
plot(xrData,FrData,'or','MarkerSize',4)
ymax=max(handles.FeDNA)+5;
ymin=0;
xmax=max(xeDNA)+0.02;
xmax=max(xeDNA)+0.02;
xmin=min(xeDNA)-0.01;
axis([xmin xmax ymin ymax]); 
xlabel('Extension (nm/bp)')
ylabel('Force (pN)')
case 2
FeData=handles.FeData;
FrData=handles.FrData;
xeData=handles.xeData;
xrData=handles.xrData;   
    
cla(handles.DNA)
display('DNA and Data');
plot(xeData,FeData,'or','MarkerSize',4,'MarkerFaceColor','r');hold on
plot(xrData,FrData,'or','MarkerSize',4)
ymax=max(handles.FeData)+5;
ymin=0;
xmax=max(xeData)+0.02;
xmax=max(xeData)+0.02;
xmin=min(xeData)-0.01;
axis([xmin xmax ymin ymax]);
xlabel('Extension (nm/bp)')
ylabel('Force (pN)')
case 4


calibration=handles.calibration;


stiffFile=handles.stiffFile;
cla(handles.DNA) 
n=find(all(stiffFile==0,2));
Stext(1,:)=stiffFile((1:n-1),2);
StFext(1,:)=stiffFile((1:n-1),3); 
StFext(2,:)=stiffFile((1:n-1),6);
StFext=calibration.*mean(StFext);
stiffOrder=get(handles.stiffOrderstr,'val');
stiffCoeff= findStiffnessFit(calibration,stiffFile,stiffOrder);
XX=correctStiffness(stiffCoeff,Stext,StFext,1000,1);
plot(XX,StFext,'ob','MarkerSize',4,'MarkerFaceColor','b');hold on
ymax=max(StFext)+ 0.1*max(StFext);
ymin=min(StFext)- 0.1*max(StFext);
xmax=max(XX)+1;
xmin=min(XX)-1;
xlabel('extension(um)')
ylabel('Force (pN)')
axis([xmin xmax ymin ymax]);
handles.stiffCoeff=stiffCoeff;
guidata(hObject,handles);

case 5
    
% xrDNA=handles.RawXrDNA;
% Fret1=handles.RawFeDNA(1,:);
% Fret2=handles.RawFeDNA(2,:);
% [xrDNA,i]=sort(xrDNA)
% Fret1=Fret1(i)
% Fret2=Fret2(i) 

cla(handles.DNA)
plot(handles.ext,handles.Fext1,'ob','MarkerSize',4,'MarkerFaceColor','b'); hold on
plot(handles.ext,handles.Fext2,'og','MarkerSize',4,'MarkerFaceColor','g');
plot(handles.ret,handles.Fret(1,:),'ob','MarkerSize',4); hold on
plot(handles.ret,handles.Fret(2,:),'og','MarkerSize',4);
ymax=max(max(handles.Fext1,handles.Fext2))+0.1*max(max(handles.Fext1,handles.Fext2));
ymin=min(min(handles.Fext1,handles.Fext2));
xmax=max(max(handles.ext))+1;
axis([0 xmax ymin ymax]);
xlabel('extension(um)')
ylabel('Force (au)')
case 6
if(handles.DataFileflag==1);
Data=handles.RawData ;
tData(1,:)=Data(:,1);
xData(1,:)=Data(:,2);
FData(1,:)=Data(:,3);
FData(2,:)=Data(:,6);
cla(handles.DNA);
plot(xData,FData(1,:),'ob','MarkerSize',4,'MarkerFaceColor','b'); hold on
plot(xData,FData(2,:),'og','MarkerSize',4,'MarkerFaceColor','g');
ymax=max(max(FData(1,:),FData(2,:)))+0.1*max(max(FData(1,:),FData(2,:)));

ymin=min(min(FData(1,:),FData(2,:)));
xmax=max(max(xData))+1;
axis([0 xmax ymin ymax]);
xlabel('extension(um)')
ylabel('Force (au)')
end
case 7
if(handles.stiffflag==1)
stiffFile=handles.stiffFile;
n=find(all(stiffFile==0,2));
xDataSt(1,:)=stiffFile((1:n-1),2);
FextSt(1,:)=stiffFile((1:n-1),3); 
FextSt(2,:)=stiffFile((1:n-1),6);
cla(handles.DNA)
plot(xDataSt,FextSt(1,:),'ob','MarkerSize',4,'MarkerFaceColor','b'); hold on
plot(xDataSt(1,:),FextSt(2,:),'og','MarkerSize',4,'MarkerFaceColor','g');
ymax=max(max(FextSt))+10;
ymin=min(min(FextSt))-10;
xmax=max(max(xDataSt))+1;
axis([0 xmax ymin ymax]);
xlabel('extension(um)')
ylabel('Force (au)')
end

end

  


% --- Executes on button press in clear.
function clear_Callback(hObject, eventdata, handles)

cla(handles.DNA)
cla(handles.FFgraph)
clc;
handles.stiffflag=0;
handles.DNAanalysedFlag=0;
set(handles.stifftick,'value',0);
set(handles.DNAtick,'value',0);
handles.FilterIndexData=0;
set(handles.display,'string','');
set(handles.display2,'string','');
set(handles.BL01,'string',num2str(0));
set(handles.sTiffness,'string',num2str(0));
set(handles.BL02,'string',num2str(0));
set(handles.bLwlc,'string',num2str(0));
set(handles.xOffset,'string',num2str(0));
set(handles.cAlibration,'string',num2str(prod(0)));

guidata(hObject, handles);

handles.stiffFile=[];
handles.RawData=[];
handles.stiffCoeff=[];
handles.DNAanalysedFlag=0;
H1=handles.H1;
H2=handles.H2;
delete(H2)
%delete(H1);
guidata(hObject, handles);
clear all


function AnalyzeDATA_Callback(hObject, eventdata, handles)
if(handles.DNAanalysedFlag==1 )
cd(handles.newdir);
[F2,PathNameData,FilterIndexData] = uigetfile({'*.*','All Files(*.*)'}, 'Select your DATA File ');
handles.FilterIndexData=FilterIndexData;
if(FilterIndexData==1)   
[pathstr,DataName,ext] = fileparts(F2);
set(handles.DataFileName,'string',DataName);
% --- Executes on button press in AnalyzeDATA.
cla(handles.DNA)
bp=handles.basep;
% calibration=handles.calibration;
% xoffset=handles.xoffset;
% baseline=handles.baseline;
% bL=handles.bL;
% stiffness=handles.stiffness;
xeDNA=handles.xeDNA;
xrDNA=handles.xrDNA;
FeDNA=handles.FeDNA;
FrDNA=handles.FrDNA;

calibration_str=get(handles.cAlibration,'string');
calibration=str2double(calibration_str);
xoffset_str=get(handles.xOffset,'string');
xoffset=str2double(xoffset_str);
baseline_str=get(handles.bLwlc,'string');
baseline=str2double(baseline_str);
bL01_str=get(handles.BL01,'string');
bL(1)=str2double(bL01_str);
bL02_str=get(handles.BL02,'string');
bL(2)=str2double(bL02_str);
stiffCoeff=handles.stiffCoeff;


dataFile = strcat(PathNameData,F2);
Data=importdata(dataFile);
m=find(all(Data==0,2));

for(i=1:length(m))
    jj=m(i);
if(all(Data(jj+1,:)==0))
Data(jj+1,:)=[];
break;
end
end


m=find(all(Data==0,2));
type=length(m);
k=length(Data);
cd(handles.orgdir);

tData(1,:)=Data(:,1);
xData(1,:)=Data(:,2);
FData(1,:)=Data(:,3);
FData(2,:)=Data(:,6);

imgIndData(1,:)=Data(:,9);
handles.imgIndData=imgIndData(1,:);

handles.RawData=Data;

 cd(handles.orgdir);
[FAData,xAData]=AnalayzeData(bp,FData,xData,calibration,baseline,bL,stiffCoeff,xoffset);

handles.FAData=FAData;
handles.xAData=xAData;
handles.tData=tData;

switch(type)
   case 1
     Extension=1:1:m(1)-1;
     Return=m(1)+1:1:k;
     set(handles.display2, 'String', 'detected only extension and return');
     teData=tData(Extension);
     xePdata=xAData(Extension); % to plot
   case 2
      Extension1=1:1:m(1)-1;
      teData=tData(Extension1);
      xePdata=xAData(Extension1);
      FF_Extension=m(1)+1:1:m(2)-1;
      Extension=[Extension1';FF_Extension'];
      Return=m(2)+1:1:k;
     
     cla(handles.FFgraph);
     axes(handles.FFgraph);
    [AX H1 H2]= plotyy(tData(FF_Extension),xAData(FF_Extension),tData(FF_Extension),FAData(FF_Extension));
    set(AX(2),'Ylim',[0 max(FAData(FF_Extension))+5],'YTick',[0:10:max(FAData(FF_Extension))+5],'YColor',[0.2,1,0.4],'XColor','w');
    set(AX(1),'Ylim',[min(xAData(FF_Extension))-0.01, max(xAData(FF_Extension))+0.01],'YTick',[0:0.01:max(xAData(FF_Extension))+0.01],'box','off','YColor',[0,0.8,1],'XColor','w');  
 
    set(handles.display2, 'String', 'detected Forcefeedback on extension');
    ylabel(AX(2),'Force (pN)')
    ylabel(AX(1),'Extension (nm/bp)')
    xlabel('time (s)')
     handles.H1=H1;
     handles.H2=H2;
     handles.AX=AX;
     handles.AX1=AX(1);
     handles.AX2=AX(2);
     handles.FF_Extension=FF_Extension';
     handles.ExtensionNrm=Extension1';   
     set(handles.FFmenu,'Value',1);
     guidata(hObject, handles);
        
   case 3
      Extension=1:1:m(1)-1;
      teData=tData(Extension);
      xePdata=xAData(Extension);
      Return1=m(1)+1:1:m(2)-1;
      FF_Return=m(2)+1:1:m(3)-1;
      Return2=m(2)+1:1:m(3)-1;
      Return3=m(3)+1:1:k;
      Return=[Return1';Return2';Return3'];
      axes(handles.FFgraph);
      cla(handles.FFgraph);
     [AX H1 H2]= plotyy(tData(FF_Return),xAData(FF_Return),tData(FF_Return),FAData(FF_Return));
     set(AX(2),'Ylim',[0 max(FAData(FF_Return))+5],'YTick',[0:10:max(FAData(FF_Return))+5],'YColor',[0.2,1,0.4]);
    set(AX(1),'Ylim',[min(xAData(FF_Return))-0.01 max(xAData(FF_Return))+0.01],'YTick',[0:0.01:max(xAData(FF_Return))+0.01],'box','off','YColor',[0,0.8,1],'XColor','w');  

    ylabel(AX(2),'Force (pN)')
    ylabel(AX(1),'Extension (nm/bp)')
    xlabel('time (s)') 
    
    set(handles.display2, 'String', 'detected Forcefeedback on return');
     handles.H1=H1
     handles.H2=H2
     handles.AX=AX;
     handles.AX1=AX(1);
     handles.AX2=AX(2);
     handles.FF_Return=FF_Return';
     handles.ExtensionNrm=Extension';
     handles.ReturnNrm=[Return1';Return3'];
     set(handles.FFmenu,'Value',2);
     guidata(hObject, handles);
   case 4
      Extension1=1:1:m(1)-1;
      teData=tData(Extension1);
      FF_Extension=m(1)+1:1:m(2)-1;
      Extension=[Extension1';FF_Extension'];
      xePdata=xAData(Extension1);
      Return1=m(2)+1:1:m(3)-1;
      FF_Return=m(3)+1:1:m(4)-1;
      Return2=FF_Return;
      Return3=m(4)+1:1:k;
      Return=[Return1';Return2';Return3'];
      axes(handles.FFgraph);
      [AX H1 H2]= plotyy(tData(FF_Extension),xAData(FF_Extension),tData(FF_Extension),FAData(FF_Extension));
      set(AX(2),'Ylim',[0 max(FAData(FF_Return))+5],'YTick',[0:10:max(FAData(FF_Return))+5],'YColor',[0.2,1,0.4],'XColor','w');
    set(AX(1),'Ylim',[min(xAData(FF_Return))-0.01 max(xAData(FF_Return))+0.01],'YTick',[0:0.01:max(xAData(FF_Return))+0.01],'box','off','YColor',[0,0.8,1],'XColor','w');  

    ylabel(AX(2),'Force (pN)')
    ylabel(AX(1),'Extension (nm/bp)')
    xlabel('time (s)')
    
    handles.H1=H1
     handles.H2=H2
     handles.AX=AX;
     handles.AX1=AX(1);
     handles.AX2=AX(2);
     set(AX(2),'Ylim',[0 70]);
     set(handles.display2, 'String', 'detected Forcefeedback on return and extension');
     handles.ExtensionNrm=Extension';   
     handles.FF_Return=FF_Return';
     handles.ExtensionNrm=Extension';
     handles.ReturnNrm=[Return1';Return3'];
     set(handles.FFmenu,'Value',2);
     guidata(hObject, handles);
end

xeData=xAData(Extension);
xrData=xAData(Return);
FeData(1,:)=FAData(Extension);
FrData(1,:)=FAData(Return);

handles.Extension=Extension;
handles.teData=teData;
handles.Return=Return;
handles.xrData=xrData;
handles.FrData=FrData;
handles.xeData=xeData;
handles.FeData=FeData;
handles.DataFileflag=1;
handles.DataType=type;
handles.ZeroRows=m;
handles.PathNameData=PathNameData;
handles.filepartsData=F2;

guidata(hObject, handles);
axes(handles.DNA);

plot(xeData,FeData,'or','MarkerSize',4,'MarkerFaceColor','r');hold on
plot(xrData,FrData,'or','MarkerSize',4)
xlabel('Extension (nm/bp)')
ylabel('Force (pN)')

%%%%%%%%%%pullingRate%%%%%%%%%%%%%%%
pullingRate=mean( diff(bp.*xePdata)./diff(teData));
pullingRateErr=std( diff(bp.*xePdata)./diff(teData))/sqrt(length(diff(teData)));
pullRateString=sprintf('%0.2f +/- %0.2f',pullingRate,pullingRateErr);
set(handles.pullRate,'string',pullRateString);
%%%%%%%%%pullingRate%%%%%%%%%%%%%%%%

[xrDNA,i]=sort(xrDNA);
FrDNA=FrDNA(i);

AutoSaveVal = get(handles.AutoSave, 'Value');
if(AutoSaveVal==1)
[pathstr,DataName,ext] = fileparts(F2);
[StrRetnData,tData_FFE,tData_FFR]=SaveData(tData,xAData,FAData,handles.imgIndData,handles.ZeroRows);
StrRertnFileName=sprintf('%s-anlyzd.txt',DataName);
cd(PathNameData); 
dlmwrite(StrRertnFileName,StrRetnData,'delimiter','\t','newline','pc','precision',10);
handles.StrRetnData=StrRetnData;
handles.tData_FFE=tData_FFE;
handles.tData_FFR=tData_FFR;
guidata(hObject, handles);
switch(handles.DataType)
case 2
FfeFileName=sprintf('%s-anlyzd-FFEtime.txt',DataName);    
dlmwrite(FfeFileName,tData_FFE,'delimiter','\t','newline','pc','precision',10);
case 3
FfrFileName=sprintf('%s-anlyzd-FFRtime.txt',DataName);    
dlmwrite(FfrFileName,tData_FFR,'delimiter','\t','newline','pc','precision',10);    
case 4
FfeFileName=sprintf('%s-anlyzd-FFEtime.txt',DataName);    
dlmwrite(FfeFileName,tData_FFE,'delimiter','\t','newline','pc','precision',10);
FfrFileName=sprintf('%s-anlyzd-FFRtime.txt',DataName);    
dlmwrite(FfrFileName,tData_FFR,'delimiter','\t','newline','pc','precision',10);    
end
cd(handles.orgdir)
set(handles.display,'string','Analyzed Data File(s) was/were saved');
end
else
    warndlg('Failed to Load Data file') 
    cd(handles.orgdir)
 set(handles.Legend,'Value',2);   
end

else
    warndlg('Couldnt detect analyzed DNA')
end
% --------------------------------------------------------------------

% --- Executes during object creation, after setting all properties.
function pushbutton6_CreateFcn(hObject, eventdata, handles)
% % hObject    handle to pushbutton6 (see GCBO)
% % eventdata  reserved - to be defined in a future version of MATLAB
% % handles    empty - handles not created until after all CreateFcns called
% 
% % --- Executes on button press in pushbutton6.


% --- Executes on button press in gRid.
function gRid_Callback(hObject, eventdata, handles)
val = get(hObject,'Value');
if(val==1)
   axes(handles.DNA);
   grid on
else
    grid off
end


% --- Executes on button press in update.
function update_Callback(hObject, eventdata, handles)
stiffFile=handles.stiffFile;   
bp=handles.basep;
calibration_str=get(handles.cAlibration,'string');
calibration=str2double(calibration_str);
handles.calibration=calibration;
xoffset_str=get(handles.xOffset,'string');
xoffset=str2double(xoffset_str);
baseline_str=get(handles.bLwlc,'string');
baseline=str2double(baseline_str);
bL01_str=get(handles.BL01,'string');
bL(1)=str2double(bL01_str);
bL02_str=get(handles.BL02,'string');
bL(2)=str2double(bL02_str);
% stiffness_str=get(handles.sTiffness,'string');
% stiffness=str2double(stiffness_str);
stiffOrder=get(handles.stiffOrderstr,'val');
stiffCoeff= findStiffnessFit(calibration,stiffFile,stiffOrder);
set(handles.sTiffness,'string',num2str(1/stiffCoeff(stiffOrder)));
if(handles.FilterIndexData==1)
Extension=handles.Extension;
Return=handles.Return;


Data=handles.RawData;

tData(1,:)=Data(:,1);
xData(1,:)=Data(:,2);
FData(1,:)=Data(:,3);
FData(2,:)=Data(:,6);


[FAData,xAData]=AnalayzeData(bp,FData,xData,calibration,baseline,bL,stiffCoeff,xoffset);

handles.FAData=FAData;
handles.xAData=xAData;
handles.tData=tData;
xeData=xAData(Extension);
xrData=xAData(Return);
FeData(1,:)=FAData(Extension);
FrData(1,:)=FAData(Return);

handles.xrData=xrData;
handles.FrData=FrData;
handles.xeData=xeData;
handles.FeData=FeData;

% handles.stiffness=stiffness;
handles.calibration=calibration;
guidata(hObject, handles);
axes(handles.DNA);
cla(handles.DNA)  
plot(xeData,FeData,'or','MarkerSize',4,'MarkerFaceColor','r');hold on
plot(xrData,FrData,'or','MarkerSize',4)
ymax=max(handles.FeData)+5;
ymin=0;
xmax=max(xeData)+0.02;
xmax=max(xeData)+0.02;
xmin=min(xeData)-0.01;
axis([xmin xmax ymin ymax]);
[StrRetnData,tData_FFE,tData_FFR]=SaveData(tData,xAData,FAData,handles.imgIndData,handles.ZeroRows)
handles.StrRetnData=StrRetnData;
handles.tData_FFE=tData_FFE;
handles.tData_FFR=tData_FFR;
guidata(hObject, handles);
AutoSaveVal = get(handles.AutoSave, 'Value');
if(AutoSaveVal==1)
[pathstr,DataName,ext] = fileparts(handles.filepartsData);
StrRertnFileName=sprintf('%s-anlyzd.txt',DataName);
cd(handles.PathNameData); 
dlmwrite(StrRertnFileName,StrRetnData,'delimiter','\t','newline','pc','precision',10);
set(handles.display,'string','Analyzed Data File was updated');
end


switch(handles.DataType)
case 2
axes(handles.FFgraph)
delete(handles.H2);
delete(handles.H1);
axes(handles.FFgraph)
[AX,H1,H2]= plotyy(tData_FFE(:,1),tData_FFE(:,2),tData_FFE(:,1),tData_FFE(:,3));
set(AX(2),'Ylim',[0 max(tData_FFE(:,3))+5],'YTick',[0:10:max(tData_FFE(:,3))+5],'YColor',[0.2,1,0.4]);
set(AX(1),'box','off')
set(AX(1),'Ylim',[min(tData_FFE(:,2))-0.01 max(tData_FFE(:,2))+0.01],'YTick',[0:0.01:max(tData_FFE(:,2))+0.01],'YColor',[0,0.8,1],'XColor','w');  
ylabel(AX(2),'Force (pN)')
ylabel(AX(1),'Extension (nm/bp)')
xlabel('time (s)')
handles.H1=H1;
handles.H2=H2;
guidata(hObject, handles);
       
if(AutoSaveVal==1)    
FfeFileName=sprintf('%s-anlyzd-FFEtime.txt',DataName);    
dlmwrite(FfeFileName,tData_FFE,'delimiter','\t','newline','pc','precision',10);
set(handles.display,'string','Analyzed Data File was updated');
end
case 3

delete(handles.H2);
delete(handles.H1);
axes(handles.FFgraph)
[AX,H1,H2]= plotyy(tData_FFR(:,1),tData_FFR(:,2),tData_FFR(:,1),tData_FFR(:,3));
set(AX(2),'Ylim',[0 max(tData_FFR(:,3))+5],'YTick',[0:10:max(tData_FFR(:,3))+5],'YColor',[0.2,1,0.4]);
set(AX(1),'box','off')
set(AX(1),'Ylim',[min(tData_FFR(:,2))-0.01 max(tData_FFR(:,2))+0.01],'YTick',[0:0.01:max(tData_FFR(:,2))+0.01],'YColor',[0,0.8,1],'XColor','w');  
ylabel(AX(2),'Force (pN)')
ylabel(AX(1),'Extension (nm/bp)')
xlabel('time (s)')
handles.H1=H1;
handles.H2=H2;
guidata(hObject, handles);
if(AutoSaveVal==1)    
FfrFileName=sprintf('%s-anlyzd-FFRtime.txt',DataName);    
dlmwrite(FfrFileName,tData_FFR,'delimiter','\t','newline','pc','precision',10); 
end
case 4
axes(handles.FFgraph)
delete(handles.H2);
delete(handles.H1);
axes(handles.FFgraph)
[AX,H1,H2]= plotyy(tData_FFR(:,1),tData_FFR(:,2),tData_FFR(:,1),tData_FFR(:,3));
ylabel(AX(2),'Force (pN)')
ylabel(AX(1),'Extension (nm/bp)')
xlabel('time (s)')
set(AX(2),'Ylim',[0 max(tData_FFR(:,3))+5],'YTick',[0:10:max(tData_FFR(:,3))+5],'YColor',[0.2,1,0.4]);
set(AX(1),'box','off')
set(AX(1),'Ylim',[min(tData_FFR(:,2))-0.01 max(tData_FFR(:,2))+0.01],'YTick',[0:0.01:max(tData_FFR(:,2))+0.01],'YColor',[0,0.8,1],'XColor','w');  
handles.H1=H1;
handles.H2=H2;
guidata(hObject, handles);    
    
if(AutoSaveVal==1)
FfeFileName=sprintf('%s-anlyzd-FFEtime.txt',DataName);    
dlmwrite(FfeFileName,tData_FFE,'delimiter','\t','newline','pc','precision',10);
FfrFileName=sprintf('%s-anlyzd-FFRtime.txt',DataName);    
dlmwrite(FfrFileName,tData_FFR,'delimiter','\t','newline','pc','precision',10); 
set(handles.display,'string','Analyzed Data File was updated');
end
end
cd(handles.orgdir)
else
xeDNA=handles.RawXeDNA;
xrDNA=handles.RawXrDNA;
feDNA=handles.RawFeDNA;
frDNA=handles.RawFrDNA;    
  
   
  
[FrDNA,xrDNA]=AnalayzeData(bp,frDNA,xrDNA,calibration,baseline,bL,stiffCoeff,xoffset);
[FeDNA,xeDNA]=AnalayzeData(bp,feDNA,xeDNA,calibration,baseline,bL,stiffCoeff,xoffset);

cla(handles.DNA)
axes(handles.DNA)
plot(xrDNA,FrDNA,'ob','MarkerSize',4);
plot(xeDNA,FeDNA,'ob','MarkerSize',4,'MarkerFaceColor','b');

ymax=max(max(handles.FeDNA))+5;
ymin=0;
xmax=max(xeDNA)+0.02;

xmin=min(xeDNA)-0.01;
axis([xmin xmax ymin ymax]);
set(handles.DNAtick,'value',1);

AutoSaveVal = get(handles.AutoSave, 'Value')
[xrDNA i]=sort(xrDNA);
FrDNA=FrDNA(i);

handles.xeDNA=xeDNA;
handles.xrDNA=xrDNA;
handles.FeDNA=FeDNA;
handles.FrDNA=FrDNA;
guidata(hObject, handles);

if(AutoSaveVal==1)
DNAonly=handles.FilePartsDNA;
[pathstr,DNAname,ext] = fileparts(handles.FilePartsDNA);
analyzedDNA= sprintf('%s-analyzed.txt',DNAname);
M=reshapeData([xeDNA;FeDNA],[xrDNA;FrDNA]);
cd(handles.PathName); 
dlmwrite(analyzedDNA,M,'delimiter','\t','newline','pc','precision',10)
set(handles.display,'string','Analyzed DNA Only File was updated');
cd(handles.orgdir)
end
cd(handles.orgdir)
end


% --- Executes on button press in Reset.
function Reset_Callback(hObject, eventdata, handles)

stiffOrder=handles.stiffOrderORG;

stiffCoeff=handles.stiffCoeffORG;
set(handles.sTiffness,'string',num2str(1/stiffCoeff(stiffOrder)));
set(handles.stiffOrderstr,'val',stiffOrder);
calibration=handles.calibrationORG;
xoffset=handles.xoffsetORG;
baseline=handles.baselineORG;
bL=handles.bL;
%stiffness=handles.stiffnessORG;
guidata(hObject, handles);
bp=handles.basep;
set(handles.BL01,'string',num2str(bL(1)));
set(handles.BL02,'string',num2str(bL(2)));
set(handles.bLwlc,'string',num2str(baseline));
set(handles.xOffset,'string',num2str(xoffset));
set(handles.cAlibration,'string',num2str(prod(calibration)));
set(handles.sTiffness,'string',num2str(1/stiffCoeff(stiffOrder)));
guidata(hObject, handles);

if(handles.FilterIndexData==1)

Extension=handles.Extension;
Return=handles.Return;


Data=handles.RawData;

tData(1,:)=Data(:,1);
xData(1,:)=Data(:,2);
FData(1,:)=Data(:,3);
FData(2,:)=Data(:,6);


[FAData,xAData]=AnalayzeData(bp,FData,xData,calibration,baseline,bL,stiffCoeff,xoffset);

handles.FAData=FAData;
handles.xAData=xAData;
handles.tData=tData;

xeData=xAData(Extension);
xrData=xAData(Return);
FeData(1,:)=FAData(Extension);
FrData(1,:)=FAData(Return);

handles.xrData=xrData;
handles.FrData=FrData;
handles.xeData=xeData;
handles.FeData=FeData;
handles.calibration=calibration;
handles.xoffset=xoffset;
handles.baseline=baseline;
guidata(hObject, handles);
axes(handles.DNA);
cla(handles.DNA)  
plot(xeData,FeData,'or','MarkerSize',4,'MarkerFaceColor','r');hold on
plot(xrData,FrData,'or','MarkerSize',4)
ymax=max(handles.FeData)+5;
ymin=0;
xmax=max(xeData)+0.02;
xmax=max(xeData)+0.02;
xmin=min(xeData)-0.01;
axis([xmin xmax ymin ymax]);

[StrRetnData,tData_FFE,tData_FFR]=SaveData(tData,xAData,FAData,handles.imgIndData,handles.ZeroRows)
handles.StrRetnData=StrRetnData;
handles.tData_FFE=tData_FFE;
handles.tData_FFR=tData_FFR;
guidata(hObject, handles);
AutoSaveVal = get(handles.AutoSave, 'Value');
if(AutoSaveVal==1)
[pathstr,DataName,ext] = fileparts(handles.filepartsData);
StrRertnFileName=sprintf('%s-anlyzd.txt',DataName);
cd(handles.PathNameData); 
dlmwrite(StrRertnFileName,StrRetnData,'delimiter','\t','newline','pc','precision',10);
end


switch(handles.DataType)
case 2
delete(handles.H2);
delete(handles.H1);
axes(handles.FFgraph)
[AX,H1,H2]= plotyy(tData_FFE(:,1),tData_FFE(:,2),tData_FFE(:,1),tData_FFE(:,3));
set(AX(2),'Ylim',[0 max(tData_FFE(:,3))+5],'YTick',[0:10:max(tData_FFE(:,3))+5],'YColor',[0.2,1,0.4]);
set(AX(1),'box','off')
set(AX(1),'Ylim',[min(tData_FFE(:,2))-0.01 max(tData_FFE(:,2))+0.01],'YTick',[0:0.01:max(tData_FFE(:,2))+0.01],'YColor',[0,0.8,1],'XColor','w');  
ylabel(AX(2),'Force (pN)')
ylabel(AX(1),'Extension (nm/bp)')
xlabel('time (s)')

handles.H1=H1;
handles.H2=H2;
guidata(hObject, handles);
       
if(AutoSaveVal==1)    
FfeFileName=sprintf('%s-anlyzd-FFEtime.txt',DataName);    
dlmwrite(FfeFileName,tData_FFE,'delimiter','\t','newline','pc','precision',10);
end
case 3
delete(handles.H2);
delete(handles.H1);
axes(handles.FFgraph)
[AX,H1,H2]= plotyy(tData_FFR(:,1),tData_FFR(:,2),tData_FFR(:,1),tData_FFR(:,3));
set(AX(2),'Ylim',[0 max(tData_FFR(:,3))+5],'YTick',[0:10:max(tData_FFR(:,3))+5],'YColor',[0.2,1,0.4]);
set(AX(1),'box','off')
set(AX(1),'Ylim',[min(tData_FFR(:,2))-0.01 max(tData_FFR(:,2))+0.01],'YTick',[0:0.01:max(tData_FFR(:,2))+0.01],'YColor',[0,0.8,1],'XColor','w');  
ylabel(AX(2),'Force (pN)')
ylabel(AX(1),'Extension (nm/bp)')
xlabel('time (s)')
handles.H1=H1;
handles.H2=H2;
guidata(hObject, handles);
if(AutoSaveVal==1)    
FfrFileName=sprintf('%s-anlyzd-FFRtime.txt',DataName);    
dlmwrite(FfrFileName,tData_FFR,'delimiter','\t','newline','pc','precision',10); 
end
case 4
delete(handles.H2);
delete(handles.H1);
axes(handles.FFgraph)
[AX,H1,H2]= plotyy(tData_FFR(:,1),tData_FFR(:,2),tData_FFR(:,1),tData_FFR(:,3));
set(AX(2),'Ylim',[0 max(tData_FFR(:,3))+5],'YTick',[0:10:max(tData_FFR(:,3))+5],'YColor',[0.2,1,0.4]);
set(AX(1),'box','off')
set(AX(1),'Ylim',[min(tData_FFR(:,2))-0.01 max(tData_FFR(:,2))+0.01],'YTick',[0:0.01:max(tData_FFR(:,2))+0.01],'YColor',[0,0.8,1],'XColor','w'); 
ylabel(AX(2),'Force (pN)')
ylabel(AX(1),'Extension (nm/bp)')
xlabel('time (s)')
handles.H1=H1;
handles.H2=H2;
guidata(hObject, handles);    
    
if(AutoSaveVal==1)
FfeFileName=sprintf('%s-anlyzd-FFEtime.txt',DataName);    
dlmwrite(FfeFileName,tData_FFE,'delimiter','\t','newline','pc','precision',10);
FfrFileName=sprintf('%s-anlyzd-FFRtime.txt',DataName);    
dlmwrite(FfrFileName,tData_FFR,'delimiter','\t','newline','pc','precision',10);  
end
end
cd(handles.orgdir)
else
    
xeDNA=handles.RawXeDNA;
xrDNA=handles.RawXrDNA;
feDNA=handles.RawFeDNA;
frDNA=handles.RawFrDNA;    
  
   
  
[FrDNA,xrDNA]=AnalayzeData(bp,frDNA,xrDNA,calibration,baseline,bL,stiffCoeff,xoffset);
[FeDNA,xeDNA]=AnalayzeData(bp,feDNA,xeDNA,calibration,baseline,bL,stiffCoeff,xoffset);
 

cla(handles.DNA)
axes(handles.DNA)
plot(xrDNA,FrDNA,'ob','MarkerSize',4);
plot(xeDNA,FeDNA,'ob','MarkerSize',4,'MarkerFaceColor','b');

ymax=max(max(handles.FeDNA))+5;
ymin=0;
xmax=max(xeDNA)+0.02;
xmin=min(xeDNA)-0.01;
axis([xmin xmax ymin ymax]);
set(handles.DNAtick,'value',1);
[xrDNA i]=sort(xrDNA);
FrDNA=FrDNA(i);

handles.xeDNA=xeDNA;
handles.xrDNA=xrDNA;
handles.FeDNA=FeDNA;
handles.FrDNA=FrDNA;
guidata(hObject, handles);  
AutoSaveVal = get(handles.AutoSave, 'Value')


if(AutoSaveVal==1)
DNAonly=handles.FilePartsDNA;
[pathstr,DNAname,ext] = fileparts(handles.FilePartsDNA);
analyzedDNA= sprintf('%s-analyzed.txt',DNAname);
M=reshapeData([xeDNA;FeDNA],[xrDNA;FrDNA]);
cd(handles.PathName); 
dlmwrite(analyzedDNA,M,'delimiter','\t','newline','pc','precision',10)
set(handles.display,'string','Analyzed DNA Only File was saved');
cd(handles.orgdir)
end
cd(handles.orgdir)
end


% --- Executes during object creation, after setting all properties.
function Legend_CreateFcn(hObject, eventdata, handles)
% hObject    handle to Legend (see GCBO)
% eventdata  reserved - to be defined in a future version of MATLAB
% handles    empty - handles not created until after all CreateFcns called

% Hint: popupmenu controls usually have a white background on Windows.
%       See ISPC and COMPUTER.
if ispc && isequal(get(hObject,'BackgroundColor'), get(0,'defaultUicontrolBackgroundColor'))
    set(hObject,'BackgroundColor','white');
end


% --- If Enable == 'on', executes on mouse press in 5 pixel border.
% --- Otherwise, executes on mouse press in 5 pixel border or over Legend.
function Legend_ButtonDownFcn(hObject, eventdata, handles)
% hObject    handle to Legend (see GCBO)
% eventdata  reserved - to be defined in a future version of MATLAB
% handles    structure with handles and user data (see GUIDATA)


function midpoint_Callback(hObject, eventdata, handles)

Salt_str=get(handles.midpoint, 'string');
SaltConc=str2double(Salt_str); 
if(SaltConc>250 || SaltConc<2.6)
    warndlg('Salt concentration is out of acceptable range')
else
Fmp=ForceMidpoint(SaltConc);
FmpString=sprintf('Force Midpoint at %0.2f pN',Fmp); 
set(handles.display,'string',FmpString);
end
% hObject    handle to midpoint (see GCBO)
% eventdata  reserved - to be defined in a future version of MATLAB
% handles    structure with handles and user data (see GUIDATA)

% Hints: get(hObject,'String') returns contents of midpoint as text
%        str2double(get(hObject,'String')) returns contents of midpoint as a double


% --- Executes on button press in Scaler.
function Scaler_Callback(hObject, eventdata, handles)
if(handles.DNAanalysedFlag==1 )
xeDNA=handles.xeDNA;
FeDNA=handles.FeDNA;
minplat=handles.minplat;
maxplat=handles.maxplat;
Fmp=handles.Fmp;
axes(handles.DNA)
line([xeDNA(minplat),xeDNA(minplat)],[min(FeDNA),max(FeDNA)],'color','g','LineStyle',':','linewidth',3)
line([xeDNA(maxplat),xeDNA(maxplat)],[min(FeDNA),max(FeDNA)],'color','g','LineStyle',':','linewidth',3)
line([min(xeDNA),max(xeDNA)],[Fmp,Fmp],'color','m','LineStyle',':','linewidth',3)

ymax=max(handles.FeDNA)+5;
ymin=0;
xmax=max(xeDNA)+0.02;
xmin=min(xeDNA)-0.01;axis([xmin xmax ymin ymax]);
end

% --- Executes on button press in WLCbut.
function WLCbut_Callback(hObject, eventdata, handles)
if(handles.DNAanalysedFlag==1 )
ds(1)= 0.3419;
ds(2)= 0.0900;
ds(3)=  1.3615e+03;

WLC  = @(f) ds(1)*(1- 0.5*(ds(2)./f).^0.5 + (1/ds(3)).*f);
fwlc=0.01:0.1:90;
ewlc=WLC(fwlc);
handles.wlcplot=plot(ewlc,fwlc,'r');
end
% hObject    handle to WLCbut (see GCBO)
% eventdata  reserved - to be defined in a future version of MATLAB
% handles    structure with handles and user data (see GUIDATA)

% Hint: get(hObject,'Value') returns toggle state of WLCbut


% --- Executes on selection change in FFmenu.
function FFmenu_Callback(hObject, eventdata, handles)
val = get(hObject,'Value');
if(handles.FilterIndexData==1)
DataType=handles.DataType;
switch val
 case 1
 if(DataType==2 || DataType==4)
 tData_FFE=handles.tData_FFE ;        
axes(handles.FFgraph)
% delete(handles.H1);
% delete(handles.H2);
[AX,H1,H2]= plotyy(tData_FFE(:,1),tData_FFE(:,2),tData_FFE(:,1),tData_FFE(:,3));
set(AX(2),'Ylim',[0 max(tData_FFE(:,3))+5],'YTick',[0:10:max(tData_FFE(:,3))+5],'YColor',[0.2,1,0.4]);
set(AX(1),'box','off')
set(AX(1),'Ylim',[min(tData_FFE(:,2))-0.01 max(tData_FFE(:,2))+0.01],'YTick',[0:0.01:max(tData_FFE(:,2))+0.01],'YColor',[0,0.8,1],'XColor','w');  
ylabel(AX(2),'Force (pN)')
ylabel(AX(1),'Extension (nm/bp)')
xlabel('time (s)')
handles.H1=H1;
handles.H2=H2;
guidata(hObject, handles);
 else
axes(handles.FFgraph)
delete(handles.H2);
delete(handles.H1);
        end
  
    case 2
      
 if(DataType==3 || DataType==4)
tData_FFR=handles.tData_FFR;            
axes(handles.FFgraph)
% delete(handles.H2);
%delete(handles.H1);

[AX,H1,H2]= plotyy(tData_FFR(:,1),tData_FFR(:,2),tData_FFR(:,1),tData_FFR(:,3));
set(AX(2),'Ylim',[0 max(tData_FFR(:,3))+5],'YTick',[0:10:max(tData_FFR(:,3))+5],'YColor',[0.2,1,0.4]);
set(AX(1),'box','off')
set(AX(1),'Ylim',[min(tData_FFR(:,2))-0.01 max(tData_FFR(:,2))+0.01],'YTick',[0:0.01:max(tData_FFR(:,2))+0.01],'YColor',[0,0.8,1],'XColor','w');  
ylabel(AX(2),'Force (pN)')
ylabel(AX(1),'Extension (nm/bp)')
xlabel('time (s)')
handles.H1=H1;
handles.H2=H2;
guidata(hObject, handles);
               
          %plot
 else
axes(handles.FFgraph)
delete(handles.H2);
delete(handles.H1);
        end
    
end
end


% hObject    handle to FFmenu (see GCBO)
% eventdata  reserved - to be defined in a future version of MATLAB
% handles    structure with handles and user data (see GUIDATA)

% Hints: contents = cellstr(get(hObject,'String')) returns FFmenu contents as cell array
%        contents{get(hObject,'Value')} returns selected item from FFmenu


% --- Executes during object creation, after setting all properties.
function FFmenu_CreateFcn(hObject, eventdata, handles)


% hObject    handle to FFmenu (see GCBO)
% eventdata  reserved - to be defined in a future version of MATLAB
% handles    empty - handles not created until after all CreateFcns called

% Hint: popupmenu controls usually have a white background on Windows.
%       See ISPC and COMPUTER.
if ispc && isequal(get(hObject,'BackgroundColor'), get(0,'defaultUicontrolBackgroundColor'))
    set(hObject,'BackgroundColor','white');
end


% --------------------------------------------------------------------


% --- Executes on button press in SaveAs.
function SaveAs_Callback(hObject, eventdata, handles)
cd(handles.PathName)
if(handles.DataFileflag==0);
[FileName,SaveFilePath,FilterIndex] = uiputfile('.txt','Save analyzed DNA Only file as');
cd(handles.orgdir)
if(FilterIndex==1)
cd(handles.orgdir)    
xeDNA=handles.xeDNA;
xrDNA=handles.xrDNA;
FeDNA=handles.FeDNA;
FrDNA=handles.FrDNA;
M=reshapeData([xeDNA;FeDNA],[xrDNA;FrDNA]);
cd(SaveFilePath); 
dlmwrite(FileName,M,'delimiter','\t','newline','pc','precision',10)
set(handles.display,'string','Analyzed DNA Only File was saved');
cd(handles.orgdir)

end
else
tData=handles.tData;
xAData=handles.xAData;  
FAData=handles.FAData;
cd(handles.orgdir) 
[StrRetnData,tData_FFE,tData_FFR]=SaveData(tData,xAData,FAData,handles.imgIndData,handles.ZeroRows)  
cd(handles.PathName)
[FileName,SaveFilePath,FilterIndex] = uiputfile('.txt','Save analysed data as');

if(FilterIndex==1)
cd(SaveFilePath); 
dlmwrite(FileName,StrRetnData,'delimiter','\t','newline','pc','precision',10);

switch(handles.DataType)
case 2
cd(handles.PathName)    
[FileName,SaveFilePath,FilterIndex] = uiputfile('.txt','Save Force Feed back on Extension data as');
if(FilterIndex==1)  
cd(SaveFilePath); 
dlmwrite(FileName,tData_FFE,'delimiter','\t','newline','pc','precision',10);
cd(handles.orgdir)
else
    %timda data wasnt saved
    cd(handles.orgdir) 
end

case 3
cd(handles.PathName)    
[FileName,SaveFilePath,FilterIndex] = uiputfile('.txt','Save Force Feed back on Return data as');
if(FilterIndex==1)  
cd(SaveFilePath); 
dlmwrite(FileName,tData_FFR,'delimiter','\t','newline','pc','precision',10); 
cd(handles.orgdir)
else
    %timda data wasnt saved
    cd(handles.orgdir) 
end  
  
   
case 4
cd(handles.PathName)
[FileName,SaveFilePath,FilterIndex] = uiputfile('.txt','Save Force Feed back on Extension data as');
if(FilterIndex==1)  
cd(SaveFilePath); 
dlmwrite(FileName,tData_FFE,'delimiter','\t','newline','pc','precision',10);
else
end
    
[FileName,SaveFilePath,FilterIndex] = uiputfile('.txt','Save Force Feed back on Return data as');
if(FilterIndex==1)  
cd(SaveFilePath); 
dlmwrite(FileName,tData_FFR,'delimiter','\t','newline','pc','precision',10); 
else
    %timda data wasnt saved
    cd(handles.orgdir) 
end    
end    
else
    %Data wasnt saved
  cd(handles.orgdir)
end
cd(handles.orgdir)
end


function pullRate_Callback(hObject, eventdata, handles)


% hObject    handle to pullRate (see GCBO)
% eventdata  reserved - to be defined in a future version of MATLAB
% handles    structure with handles and user data (see GUIDATA)

% Hints: get(hObject,'String') returns contents of pullRate as text
%        str2double(get(hObject,'String')) returns contents of pullRate as a double


% --- Executes during object creation, after setting all properties.
function pullRate_CreateFcn(hObject, eventdata, handles)
% hObject    handle to pullRate (see GCBO)
% eventdata  reserved - to be defined in a future version of MATLAB
% handles    empty - handles not created until after all CreateFcns called

% Hint: edit controls usually have a white background on Windows.
%       See ISPC and COMPUTER.
if ispc && isequal(get(hObject,'BackgroundColor'), get(0,'defaultUicontrolBackgroundColor'))
    set(hObject,'BackgroundColor','white');
end


% --- Executes on selection change in stiffOrderstr.
function stiffOrderstr_Callback(hObject, eventdata, handles)
if(handles.DNAanalysedFlag==1)
calibration_str=get(handles.cAlibration,'string');
calibration=str2double(calibration_str);
stiffFile=handles.stiffFile;
axes(handles.DNA);
cla(handles.DNA) 
n=find(all(stiffFile==0,2));
Stext(1,:)=stiffFile((1:n-1),2);
StFext(1,:)=stiffFile((1:n-1),3); 
StFext(2,:)=stiffFile((1:n-1),6);
StFext=calibration.*mean(StFext);
stiffOrder=get(handles.stiffOrderstr,'val');
p= findStiffnessFit(calibration,stiffFile,stiffOrder);
XX=correctStiffness(p,Stext,StFext,1000,1);
set(handles.sTiffness,'string',num2str(1/p(stiffOrder)))
plot(XX,StFext,'ob','MarkerSize',4,'MarkerFaceColor','b');hold on
ymax=max(StFext)+5;
ymin=min(StFext)-5;
xmax=max(XX)+1;
xmin=min(XX)-1;
axis([xmin xmax ymin ymax]);
handles.stiffCoeff=p;
guidata(hObject, handles);  
end
% hObject    handle to stiffOrderstr (see GCBO)
% eventdata  reserved - to be defined in a future version of MATLAB
% handles    structure with handles and user data (see GUIDATA)

% Hints: contents = cellstr(get(hObject,'String')) returns stiffOrderstr contents as cell array
%        contents{get(hObject,'Value')} returns selected item from stiffOrderstr


% --- Executes during object creation, after setting all properties.
function stiffOrderstr_CreateFcn(hObject, eventdata, handles)
% hObject    handle to stiffOrderstr (see GCBO)
% eventdata  reserved - to be defined in a future version of MATLAB
% handles    empty - handles not created until after all CreateFcns called

% Hint: popupmenu controls usually have a white background on Windows.
%       See ISPC and COMPUTER.
if ispc && isequal(get(hObject,'BackgroundColor'), get(0,'defaultUicontrolBackgroundColor'))
    set(hObject,'BackgroundColor','white');
end


% --- Executes on button press in Help.
function Help_Callback(hObject, eventdata, handles)
winopen('help.pdf')
% hObject    handle to Help (see GCBO)
% eventdata  reserved - to be defined in a future version of MATLAB
% handles    structure with handles and user data (see GUIDATA)


% --------------------------------------------------------------------
function uipushtool12_ClickedCallback(hObject, eventdata, handles)
winopen('help.pdf')
% hObject    handle to uipushtool12 (see GCBO)
% eventdata  reserved - to be defined in a future version of MATLAB
% handles    structure with handles and user data (see GUIDATA)


function sTiffness_Callback(hObject, eventdata, handles)

% hObject    handle to sTiffness (see GCBO)
% eventdata  reserved - to be defined in a future version of MATLAB
% handles    structure with handles and user data (see GUIDATA)

% Hints: get(hObject,'String') returns contents of sTiffness as text
%        str2double(get(hObject,'String')) returns contents of sTiffness as a double


% --- Executes on button press in stiffButton.
function stiffButton_Callback(hObject, eventdata, handles)
if(handles.stiffflag==1)
if(handles.DNAanalysedFlag==1 )
p=handles.stiffCoeff;
stifftext = StiffnessText(p);
set(handles.display,'string',stifftext,'fontsize',8);

else
  warndlg('Analyze the DNA first') 
end
else
  warndlg('Load the stiffness file') 
end
% hObject    handle to stiffButton (see GCBO)
% eventdata  reserved - to be defined in a future version of MATLAB
% handles    structure with handles and user data (see GUIDATA)


% --- Executes on button press in Overlap.
function Overlap_Callback(hObject, eventdata, handles)
%stiffOrder=handles.stiffOrder;

if(handles.FilterIndexData==1)
stiffCoeff=handles.stiffCoeff;
calibration=handles.calibration;
xoffset=handles.xoffset
baseline=handles.baseline;
bL=handles.bL;
bp=handles.basep;
Data=handles.RawData;
Extension=handles.Extension;
Return=handles.Return;
tData(1,:)=Data(:,1);
xData(1,:)=Data(:,2);
FData(1,:)=Data(:,3);
FData(2,:)=Data(:,6);
overlapVal=get(handles.overlapmenu,'val')

for(i=1:5)
[FAData,xAData]=AnalayzeData(bp,FData,xData,calibration,baseline,bL,stiffCoeff,xoffset);
[StrRetnData,tData_FFE,tData_FFR]=SaveData(tData,xAData,FAData,handles.imgIndData,handles.ZeroRows)
[df,dx] = OverLap(StrRetnData(:,3),StrRetnData(:,2),overlapVal);
xoffset=xoffset+dx;
baseline=baseline+df;
xAData = xAData+dx;
FAData = FAData+df;
end
handles.StrRetnData=StrRetnData;
handles.tData_FFE=tData_FFE;
handles.tData_FFR=tData_FFR;
set(handles.bLwlc,'string',num2str(baseline));
set(handles.xOffset,'string',num2str(xoffset));
handles.tData = tData;
handles.xAData= xAData;  
handles.FAData= FAData;

xeData=xAData(Extension);
xrData=xAData(Return);
FeData(1,:)=FAData(Extension);
FrData(1,:)=FAData(Return);

handles.xrData=xrData;
handles.FrData=FrData;
handles.xeData=xeData;
handles.FeData=FeData;
handles.xoffset=xoffset;
handles.baseline=baseline;

guidata(hObject, handles);
axes(handles.DNA);
cla(handles.DNA) ; 
plot(xeData,FeData,'or','MarkerSize',4,'MarkerFaceColor','r');hold on
plot(xrData,FrData,'or','MarkerSize',4)
ymax=max(handles.FeData)+5;
ymin=0;
xmax=max(xeData)+0.02;
xmax=max(xeData)+0.02;
xmin=min(xeData)-0.01;
axis([xmin xmax ymin ymax]);
[StrRetnData,tData_FFE,tData_FFR]=SaveData(tData,xAData,FAData,handles.imgIndData,handles.ZeroRows)
AutoSaveVal = get(handles.AutoSave, 'Value');
if(AutoSaveVal==1)
[pathstr,DataName,ext] = fileparts(handles.filepartsData);
StrRertnFileName=sprintf('%s-anlyzd.txt',DataName);
cd(handles.PathNameData); 
dlmwrite(StrRertnFileName,StrRetnData,'delimiter','\t','newline','pc','precision',10);
end


switch(handles.DataType)
case 2
delete(handles.H2);
delete(handles.H1);
axes(handles.FFgraph)
[AX,H1,H2]= plotyy(tData_FFE(:,1),tData_FFE(:,2),tData_FFE(:,1),tData_FFE(:,3));
set(AX(2),'Ylim',[0 max(tData_FFE(:,3))+5],'YTick',[0:10:max(tData_FFE(:,3))+5],'YColor',[0.2,1,0.4]);
set(AX(1),'box','off')
set(AX(1),'Ylim',[min(tData_FFE(:,2))-0.01 max(tData_FFE(:,2))+0.01],'YTick',[0:0.01:max(tData_FFE(:,2))+0.01]);  
 ylabel(AX(2),'Force (pN)')
 ylabel(AX(1),'Extension (nm/bp)')
 xlabel('time (s)')
handles.H1=H1;
handles.H2=H2;
guidata(hObject, handles);
       
if(AutoSaveVal==1)    
FfeFileName=sprintf('%s-anlyzd-FFEtime.txt',DataName);    
dlmwrite(FfeFileName,tData_FFE,'delimiter','\t','newline','pc','precision',10);
set(handles.display,'string','Analyzed Data File was updated');
end
case 3
delete(handles.H2);
delete(handles.H1);
axes(handles.FFgraph)
[AX,H1,H2]= plotyy(tData_FFR(:,1),tData_FFR(:,2),tData_FFR(:,1),tData_FFR(:,3));
set(AX(2),'Ylim',[0 max(tData_FFR(:,3))+5],'YTick',[0:10:max(tData_FFR(:,3))+5]);
set(AX(1),'box','off')
set(AX(1),'Ylim',[min(tData_FFR(:,2))-0.01 max(tData_FFR(:,2))+0.01],'YTick',[0:0.01:max(tData_FFR(:,2))+0.01]);  
ylabel(AX(2),'Force (pN)')
ylabel(AX(1),'Extension (nm/bp)')
xlabel('time (s)')
handles.H1=H1;
handles.H2=H2;
guidata(hObject, handles);
if(AutoSaveVal==1)    
FfrFileName=sprintf('%s-anlyzd-FFRtime.txt',DataName);    
dlmwrite(FfrFileName,tData_FFR,'delimiter','\t','newline','pc','precision',10); 
set(handles.display,'string','Analyzed Data File was updated');
end
case 4
delete(handles.H2);
delete(handles.H1);
axes(handles.FFgraph)
[AX,H1,H2]= plotyy(tData_FFR(:,1),tData_FFR(:,2),tData_FFR(:,1),tData_FFR(:,3));
set(AX(2),'Ylim',[0 max(tData_FFR(:,3))+5],'YTick',[0:10:max(tData_FFR(:,3))+5]);
set(AX(1),'box','off')
set(AX(1),'Ylim',[min(tData_FFR(:,2))-0.01 max(tData_FFR(:,2))+0.01],'YTick',[0:0.01:max(tData_FFR(:,2))+0.01]);  
ylabel(AX(2),'Force (pN)')
ylabel(AX(1),'Extension (nm/bp)')
xlabel('time (s)')
handles.H1=H1;
handles.H2=H2;
guidata(hObject, handles);    
    
if(AutoSaveVal==1)
FfeFileName=sprintf('%s-anlyzd-FFEtime.txt',DataName);   
handles.FfeFileName=FfeFileName;
dlmwrite(FfeFileName,tData_FFE,'delimiter','\t','newline','pc','precision',10);
FfrFileName=sprintf('%s-anlyzd-FFRtime.txt',DataName);    
dlmwrite(FfrFileName,tData_FFR,'delimiter','\t','newline','pc','precision',10); 
set(handles.display,'string','Analyzed Data File was updated');
end
end
cd(handles.orgdir)

end

guidata(hObject, handles);

% hObject    handle to Overlap (see GCBO)
% eventdata  reserved - to be defined in a future version of MATLAB
% handles    structure with handles and user data (see GUIDATA)


function bLwlc_Callback(hObject, eventdata, handles)
% hObject    handle to bLwlc (see GCBO)
% eventdata  reserved - to be defined in a future version of MATLAB
% handles    structure with handles and user data (see GUIDATA)

% Hints: get(hObject,'String') returns contents of bLwlc as text
%        str2double(get(hObject,'String')) returns contents of bLwlc as a double


% --- Executes during object creation, after setting all properties.
function bLwlc_CreateFcn(hObject, eventdata, handles)
% hObject    handle to bLwlc (see GCBO)
% eventdata  reserved - to be defined in a future version of MATLAB
% handles    empty - handles not created until after all CreateFcns called

% Hint: edit controls usually have a white background on Windows.
%       See ISPC and COMPUTER.
if ispc && isequal(get(hObject,'BackgroundColor'), get(0,'defaultUicontrolBackgroundColor'))
    set(hObject,'BackgroundColor','white');
end


% --- Executes during object creation, after setting all properties.
function midpoint_CreateFcn(hObject, eventdata, handles)
% hObject    handle to midpoint (see GCBO)
% eventdata  reserved - to be defined in a future version of MATLAB
% handles    empty - handles not created until after all CreateFcns called

% Hint: edit controls usually have a white background on Windows.
%       See ISPC and COMPUTER.
if ispc && isequal(get(hObject,'BackgroundColor'), get(0,'defaultUicontrolBackgroundColor'))
    set(hObject,'BackgroundColor','white');
end


% --- Executes during object creation, after setting all properties.
function BL01_CreateFcn(hObject, eventdata, handles)
% hObject    handle to BL01 (see GCBO)
% eventdata  reserved - to be defined in a future version of MATLAB
% handles    empty - handles not created until after all CreateFcns called

% Hint: edit controls usually have a white background on Windows.
%       See ISPC and COMPUTER.
if ispc && isequal(get(hObject,'BackgroundColor'), get(0,'defaultUicontrolBackgroundColor'))
    set(hObject,'BackgroundColor','white');
end


% --- Executes during object creation, after setting all properties.
function BL02_CreateFcn(hObject, eventdata, handles)
% hObject    handle to BL02 (see GCBO)
% eventdata  reserved - to be defined in a future version of MATLAB
% handles    empty - handles not created until after all CreateFcns called

% Hint: edit controls usually have a white background on Windows.
%       See ISPC and COMPUTER.
if ispc && isequal(get(hObject,'BackgroundColor'), get(0,'defaultUicontrolBackgroundColor'))
    set(hObject,'BackgroundColor','white');
end


function BL01_Callback(hObject, eventdata, handles)
% hObject    handle to BL01 (see GCBO)
% eventdata  reserved - to be defined in a future version of MATLAB
% handles    structure with handles and user data (see GUIDATA)

% Hints: get(hObject,'String') returns contents of BL01 as text
%        str2double(get(hObject,'String')) returns contents of BL01 as a double


function BL02_Callback(hObject, eventdata, handles)
% hObject    handle to BL02 (see GCBO)
% eventdata  reserved - to be defined in a future version of MATLAB
% handles    structure with handles and user data (see GUIDATA)

% Hints: get(hObject,'String') returns contents of BL02 as text
%        str2double(get(hObject,'String')) returns contents of BL02 as a double


function xOffset_Callback(hObject, eventdata, handles)
% hObject    handle to xOffset (see GCBO)
% eventdata  reserved - to be defined in a future version of MATLAB
% handles    structure with handles and user data (see GUIDATA)

% Hints: get(hObject,'String') returns contents of xOffset as text
%        str2double(get(hObject,'String')) returns contents of xOffset as a double


% --- Executes during object creation, after setting all properties.
function xOffset_CreateFcn(hObject, eventdata, handles)
% hObject    handle to xOffset (see GCBO)
% eventdata  reserved - to be defined in a future version of MATLAB
% handles    empty - handles not created until after all CreateFcns called

% Hint: edit controls usually have a white background on Windows.
%       See ISPC and COMPUTER.
if ispc && isequal(get(hObject,'BackgroundColor'), get(0,'defaultUicontrolBackgroundColor'))
    set(hObject,'BackgroundColor','white');
end


function cAlibration_Callback(hObject, eventdata, handles)
% hObject    handle to cAlibration (see GCBO)
% eventdata  reserved - to be defined in a future version of MATLAB
% handles    structure with handles and user data (see GUIDATA)

% Hints: get(hObject,'String') returns contents of cAlibration as text
%        str2double(get(hObject,'String')) returns contents of cAlibration as a double


% --- Executes during object creation, after setting all properties.
function cAlibration_CreateFcn(hObject, eventdata, handles)
% hObject    handle to cAlibration (see GCBO)
% eventdata  reserved - to be defined in a future version of MATLAB
% handles    empty - handles not created until after all CreateFcns called

% Hint: edit controls usually have a white background on Windows.
%       See ISPC and COMPUTER.
if ispc && isequal(get(hObject,'BackgroundColor'), get(0,'defaultUicontrolBackgroundColor'))
    set(hObject,'BackgroundColor','white');
end


% --- Executes during object creation, after setting all properties.
function sTiffness_CreateFcn(hObject, eventdata, handles)
% hObject    handle to sTiffness (see GCBO)
% eventdata  reserved - to be defined in a future version of MATLAB
% handles    empty - handles not created until after all CreateFcns called

% Hint: edit controls usually have a white background on Windows.
%       See ISPC and COMPUTER.
if ispc && isequal(get(hObject,'BackgroundColor'), get(0,'defaultUicontrolBackgroundColor'))
    set(hObject,'BackgroundColor','white');
end


% --- Executes during object creation, after setting all properties.
function stiffButton_CreateFcn(hObject, eventdata, handles)
% hObject    handle to stiffButton (see GCBO)
% eventdata  reserved - to be defined in a future version of MATLAB
% handles    empty - handles not created until after all CreateFcns called


% --- Executes during object deletion, before destroying properties.


% --- Executes during object creation, after setting all properties.
function tolerance_CreateFcn(hObject, eventdata, handles)
% hObject    handle to tolerance (see GCBO)
% eventdata  reserved - to be defined in a future version of MATLAB
% handles    empty - handles not created until after all CreateFcns called

% Hint: edit controls usually have a white background on Windows.
%       See ISPC and COMPUTER.
if ispc && isequal(get(hObject,'BackgroundColor'), get(0,'defaultUicontrolBackgroundColor'))
    set(hObject,'BackgroundColor','white');
end


% --- Executes during object creation, after setting all properties.
function AnaDNA_CreateFcn(hObject, eventdata, handles)
% hObject    handle to AnaDNA (see GCBO)
% eventdata  reserved - to be defined in a future version of MATLAB
% handles    empty - handles not created until after all CreateFcns called


% --- Executes during object creation, after setting all properties.
function bp_CreateFcn(hObject, eventdata, handles)
% hObject    handle to bp (see GCBO)
% eventdata  reserved - to be defined in a future version of MATLAB
% handles    empty - handles not created until after all CreateFcns called

% Hint: edit controls usually have a white background on Windows.
%       See ISPC and COMPUTER.
if ispc && isequal(get(hObject,'BackgroundColor'), get(0,'defaultUicontrolBackgroundColor'))
    set(hObject,'BackgroundColor','white');
end


% --- Executes during object deletion, before destroying properties.
function tolerance_DeleteFcn(hObject, eventdata, handles)
% hObject    handle to tolerance (see GCBO)
% eventdata  reserved - to be defined in a future version of MATLAB
% handles    structure with handles and user data (see GUIDATA)


function tolerance_Callback(hObject, eventdata, handles)
% hObject    handle to tolerance (see GCBO)
% eventdata  reserved - to be defined in a future version of MATLAB
% handles    structure with handles and user data (see GUIDATA)

% Hints: get(hObject,'String') returns contents of tolerance as text
%        str2double(get(hObject,'String')) returns contents of tolerance as a double


function bp_Callback(hObject, eventdata, handles)
% hObject    handle to bp (see GCBO)
% eventdata  reserved - to be defined in a future version of MATLAB
% handles    structure with handles and user data (see GUIDATA)

% Hints: get(hObject,'String') returns contents of bp as text
%        str2double(get(hObject,'String')) returns contents of bp as a double


% --- Executes on button press in AutoSave.
function AutoSave_Callback(hObject, eventdata, handles)
% hObject    handle to AutoSave (see GCBO)
% eventdata  reserved - to be defined in a future version of MATLAB
% handles    structure with handles and user data (see GUIDATA)

% Hint: get(hObject,'Value') returns toggle state of AutoSave


% --- Executes during object creation, after setting all properties.
function AutoSave_CreateFcn(hObject, eventdata, handles)
% hObject    handle to AutoSave (see GCBO)
% eventdata  reserved - to be defined in a future version of MATLAB
% handles    empty - handles not created until after all CreateFcns called


% --- Executes on selection change in overlapmenu.
function overlapmenu_Callback(hObject, eventdata, handles)
% hObject    handle to overlapmenu (see GCBO)
% eventdata  reserved - to be defined in a future version of MATLAB
% handles    structure with handles and user data (see GUIDATA)

% Hints: contents = cellstr(get(hObject,'String')) returns overlapmenu contents as cell array
%        contents{get(hObject,'Value')} returns selected item from overlapmenu


% --- Executes during object creation, after setting all properties.
function overlapmenu_CreateFcn(hObject, eventdata, handles)
% hObject    handle to overlapmenu (see GCBO)
% eventdata  reserved - to be defined in a future version of MATLAB
% handles    empty - handles not created until after all CreateFcns called

% Hint: popupmenu controls usually have a white background on Windows.
%       See ISPC and COMPUTER.
if ispc && isequal(get(hObject,'BackgroundColor'), get(0,'defaultUicontrolBackgroundColor'))
    set(hObject,'BackgroundColor','white');
end


function pN_Callback(hObject, eventdata, handles)
% hObject    handle to pN (see GCBO)
% eventdata  reserved - to be defined in a future version of MATLAB
% handles    structure with handles and user data (see GUIDATA)

% Hints: get(hObject,'String') returns contents of pN as text
%        str2double(get(hObject,'String')) returns contents of pN as a double
if(handles.DNAanalysedFlag==1 )
Micrn=handles.feDNARaw;       
pNs=handles.FeDNA;
pNVal_str=get(handles.pN,'string');
pNVal=str2double(pNVal_str);

if( pNVal>max(pNs)|| pNVal < min(pNs))
 warndlg('Value entered is out of bound')
else

pNInd=find(pNs>=pNVal);
y2=Micrn(pNInd(1));
y1=Micrn(pNInd(1)-1);
x2=pNs(pNInd(1));
x1=pNs(pNInd(1)-1);

MicrnVal=pNVal*(y1+y2)/(x1+x2);
set(handles.Mic,'string',num2str(MicrnVal));
end
else
warndlg('Please analyse the DNA first')    
    
end

% --- Executes during object creation, after setting all properties.
function pN_CreateFcn(hObject, eventdata, handles)
% hObject    handle to pN (see GCBO)
% eventdata  reserved - to be defined in a future version of MATLAB
% handles    empty - handles not created until after all CreateFcns called

% Hint: edit controls usually have a white background on Windows.
%       See ISPC and COMPUTER.
%


if ispc && isequal(get(hObject,'BackgroundColor'), get(0,'defaultUicontrolBackgroundColor'))
    set(hObject,'BackgroundColor','white');
end


function Mic_Callback(hObject, eventdata, handles)
% hObject    handle to Mic (see GCBO)
% eventdata  reserved - to be defined in a future version of MATLAB
% handles    structure with handles and user data (see GUIDATA)

% Hints: get(hObject,'String') returns contents of Mic as text
%        str2double(get(hObject,'String')) returns contents of Mic as a double


% --- Executes during object creation, after setting all properties.
function Mic_CreateFcn(hObject, eventdata, handles)
% hObject    handle to Mic (see GCBO)
% eventdata  reserved - to be defined in a future version of MATLAB
% handles    empty - handles not created until after all CreateFcns called

% Hint: edit controls usually have a white background on Windows.
%       See ISPC and COMPUTER.
if ispc && isequal(get(hObject,'BackgroundColor'), get(0,'defaultUicontrolBackgroundColor'))
    set(hObject,'BackgroundColor','white');
end


% --- Executes on button press in pushbutton12.
function pushbutton12_Callback(hObject, eventdata, handles)
% hObject    handle to pushbutton12 (see GCBO)
% eventdata  reserved - to be defined in a future version of MATLAB
% handles    structure with handles and user data (see GUIDATA)

function figure1_CreateFcn(hObject, eventdata, handles)
% hObject    handle to figure1 (see GCBO)
% eventdata  reserved - to be defined in a future version of MATLAB
% handles    empty - handles not created until after all CreateFcns called
% 
% ha = axes('units','normalized', 'position',[0 0 1 1]);
% Move the background axes to the bottom

% uistack(ha,'bottom');
% I=imread('0DNVzD2.jpg');
% imagesc(I)

% --- Executes on button press in SplitAndSave.
function SplitAndSave_Callback(hObject, eventdata, handles)
% hObject    handle to SplitAndSave (see GCBO)
% eventdata  reserved - to be defined in a future version of MATLAB
% handles    structure with handles and user data (see GUIDATA)
cd(handles.PathNameData)
[FF,stpath,ffFlag] = uigetfile({'*.*','All Files(*.*)'}, 'Chose the Force Feedback file ');
[pathstr,DataName,ext] = fileparts(handles.filepartsData);
b = strcat(stpath,FF);
timedata=importdata(b);
t=timedata(:,1);
x=timedata(:,2);
f=timedata(:,3);
cd(handles.orgdir)
SeperateForce(t,x,f,100,handles.PathNameData,DataName,handles.orgdir) 


% --- Executes on button press in pushbutton14.
function pushbutton14_Callback(hObject, eventdata, handles)
% hObject    handle to pushbutton14 (see GCBO)
% eventdata  reserved - to be defined in a future version of MATLAB
% handles    structure with handles and user data (see GUIDATA)
