# Supplementary material for: HIV restriction factor APOBEC3G binds in multiple steps and conformations to search and deaminate single-stranded DNA
Source: eLife. 2019 Dec 18;8:e52649. doi: 10.7554/eLife.52649 (PMC6946564; doi:10.7554/eLife.52649)
Supplement: Source code 2. [file elife-52649-code2.zip › Fexta2016-master/midpointcurve.m]

Na = [250,100,53.5,25,10,2.6]./1000;
logNa=log(Na);
fos= [65.5,62.6,61.0,58.8,55.3,51.5];
err= [0.8,0.7,0.7,1.2,1.2,1.2];

FOS = @(p,q) p(1).*log(q) + p(2);
RES = @(p,q) sum(((FOS(p,Na)-fos)./err).^2);
P = fminsearch(RES,[2.5,60]);

plot(logNa,fos,'o');hold on
plot(logNa,FOS(P,Na))
