# Supplementary material for: HIV restriction factor APOBEC3G binds in multiple steps and conformations to search and deaminate single-stranded DNA
Source: eLife. 2019 Dec 18;8:e52649. doi: 10.7554/eLife.52649 (PMC6946564; doi:10.7554/eLife.52649)
Supplement: Source code 2. [file elife-52649-code2.zip › Fexta2016-master/plotyytest.m]

x=0:1:10;
y1=x.^2;
y2=x;

[ax h1 h2]=plotyy(x,y1,x,y2);
delete(h2)
delete(h1)
