# Supplementary material for: HIV restriction factor APOBEC3G binds in multiple steps and conformations to search and deaminate single-stranded DNA
Source: eLife. 2019 Dec 18;8:e52649. doi: 10.7554/eLife.52649 (PMC6946564; doi:10.7554/eLife.52649)
Supplement: Source code 2. [file elife-52649-code2.zip › Fexta2016-master/test2.m]

Data=[1 1 1;0 0 0 ; 0 0 0; 1 1 1; 3 3 3;0 0 0 ; 5 5 5]

m=find(all(Data==0,2))

for(i=m(1):m(end))
if(all(Data(i+1,:)==0))
Data(i+1,:)=[];
break;
end
end

Data
m=find(all(Data==0,2))
