# Supplementary material for: HIV restriction factor APOBEC3G binds in multiple steps and conformations to search and deaminate single-stranded DNA
Source: eLife. 2019 Dec 18;8:e52649. doi: 10.7554/eLife.52649 (PMC6946564; doi:10.7554/eLife.52649)
Supplement: Source code 3. [file elife-52649-code3.zip]

Archive with 7 entries (6 files):
- imFexta-master/
- imFexta-master/Chose_Ref_Beads.m
- imFexta-master/README.md
- imFexta-master/TrackExtPx.m
- imFexta-master/gui.png
- imFexta-master/iFextA.fig
- imFexta-master/iFextA.m
